# Supplementary material for: Crystal structure of 4-eth­oxy-N-(4-eth­oxy­phen­yl)-N-phenyl­aniline
Source: Acta Crystallogr Sect E Struct Rep Online. 2014 Aug 30;70(Pt 9):o1077. doi: 10.1107/S160053681401900X (PMC4186099; doi:10.1107/S160053681401900X)
Supplement: Supplementary file 1 [file e-70-o1077-sup1.cif]

##############################################################################
#                                                                            #
# This CIF contains the data in a paper accepted for publication in          #
# Acta Crystallographica Section E. It conforms to the requirements of       #
# Notes for Authors for Acta Crystallographica Section E, and has been       #
# peer reviewed under the auspices of the IUCr Commission on Journals.       #
#                                                                            #
# Full details of the Crystallographic Information File format               #
# are given in the paper "The Crystallographic Information File (CIF):       #
# a New Standard Archive File for Crystallography" by S. R. Hall, F. H.      #
# Allen and I. D. Brown [Acta Cryst. (1991), A47, 655-685].                  #
#                                                                            #
# The current version of the core CIF dictionary is obtainable from          #
# ftp://ftp.iucr.org/pub/cif_core.dic.                                       #
#                                                                            #
# Software is freely available for graphical display of the structure(s)     #
# in this CIF. For information consult the CIF software page                 #
# http://www.iucr.org/resources/cif/software.                                #
#                                                                            #
# This file may be used for bona fide research purposes within the           #
# scientific community so long as proper attribution is given to the journal # 
# article from which it was obtained.                                        #
#                                                                            #
##############################################################################
data_I
_audit_creation_method     SHELXL-97
_chemical_name_systematic
;
4-Ethoxy-<i>N</i>-(4-ethoxyphenyl)-<i>N</i>-phenylaniline
;
_chemical_name_common     ?
_chemical_formula_moiety     'C22 H23 N O2'
_chemical_formula_sum     'C22 H23 N O2'
_chemical_formula_iupac     'C22 H23 N O2'
_chemical_formula_weight     333.41
_chemical_melting_point     ?
_symmetry_cell_setting     monoclinic
_symmetry_space_group_name_H-M     'P 21/n'
_symmetry_space_group_name_Hall     '-P 2yn'
loop_
    _symmetry_equiv_pos_as_xyz
    'x, y, z'
    '-x+1/2, y+1/2, -z+1/2'
    '-x, -y, -z'
    'x-1/2, -y-1/2, z-1/2'
_cell_length_a     7.3634(7)
_cell_length_b     31.908(3)
_cell_length_c     8.1372(8)
_cell_angle_alpha     90.00
_cell_angle_beta     107.5980(10)
_cell_angle_gamma     90.00
_cell_volume     1822.4(3)
_cell_formula_units_Z     4
_cell_measurement_reflns_used     2593
_cell_measurement_theta_min     2.5
_cell_measurement_theta_max     21.4
_cell_measurement_temperature     298(2)
_exptl_crystal_description     block
_exptl_crystal_colour     colorless
_exptl_crystal_size_max     0.30
_exptl_crystal_size_mid     0.20
_exptl_crystal_size_min     0.20
_exptl_crystal_density_diffrn     1.215
_exptl_crystal_density_meas     ?
_exptl_crystal_density_method     'not measured'
_exptl_crystal_F_000     712
_exptl_absorpt_coefficient_mu     0.077
_exptl_absorpt_correction_type     ?
_exptl_absorpt_process_details     ?
_exptl_absorpt_correction_T_min     ?
_exptl_absorpt_correction_T_max     ?
_exptl_special_details     ?
_diffrn_ambient_temperature     298(2)
_diffrn_radiation_type     MoK\a
_diffrn_radiation_wavelength     0.71073
_diffrn_radiation_source     'fine-focus sealed tube'
_diffrn_radiation_monochromator     graphite
_diffrn_measurement_device_type     'Bruker APEXII CCD'
_diffrn_measurement_method     'phi and omega'
_diffrn_detector_area_resol_mean     ?
_diffrn_reflns_number     13155
_diffrn_reflns_av_R_equivalents     0.0347
_diffrn_reflns_av_sigmaI/netI     0.0324
_diffrn_reflns_theta_min     2.55
_diffrn_reflns_theta_max     25.20
_diffrn_reflns_theta_full     25.20
_diffrn_measured_fraction_theta_max     0.999
_diffrn_measured_fraction_theta_full     0.999
_diffrn_reflns_limit_h_min     -8
_diffrn_reflns_limit_h_max     8
_diffrn_reflns_limit_k_min     -38
_diffrn_reflns_limit_k_max     36
_diffrn_reflns_limit_l_min     -9
_diffrn_reflns_limit_l_max     9
_diffrn_standards_number     ?
_diffrn_standards_interval_count     ?
_diffrn_standards_interval_time     ?
_diffrn_standards_decay_%     ?
_refine_special_details
;
 Refinement of F^2^ against ALL reflections.  The weighted R-factor wR and
 goodness of fit S are based on F^2^, conventional R-factors R are based
 on F, with F set to zero for negative F^2^. The threshold expression of
 F^2^ > 2sigma(F^2^) is used only for calculating R-factors(gt) etc. and is
 not relevant to the choice of reflections for refinement.  R-factors based
 on F^2^ are statistically about twice as large as those based on F, and R-
 factors based on ALL data will be even larger.
;
_reflns_number_total     3274
_reflns_number_gt     2288
_reflns_threshold_expression     I>2sigma(I)
_refine_ls_structure_factor_coef     Fsqd
_refine_ls_matrix_type     full
_refine_ls_R_factor_all     0.0670
_refine_ls_R_factor_gt     0.0417
_refine_ls_wR_factor_gt     0.0966
_refine_ls_wR_factor_ref     0.1059
_refine_ls_goodness_of_fit_ref     1.029
_refine_ls_restrained_S_all     1.029
_refine_ls_number_reflns     3274
_refine_ls_number_parameters     228
_refine_ls_number_restraints     0
_refine_ls_hydrogen_treatment     constr
_refine_ls_weighting_scheme     calc
_refine_ls_weighting_details
         'calc w=1/[\s^2^(Fo^2^)+(0.0539P)^2^+0.0295P] where P=(Fo^2^+2Fc^2^)/3'
_atom_sites_solution_hydrogens     geom
_atom_sites_solution_primary     direct
_atom_sites_solution_secondary     difmap
_refine_ls_shift/su_max     0.001
_refine_ls_shift/su_mean     0.000
_refine_diff_density_max     0.128
_refine_diff_density_min     -0.155
_refine_ls_extinction_method     none
_refine_ls_extinction_coef     ?
loop_
    _atom_type_symbol
    _atom_type_description
    _atom_type_scat_dispersion_real
    _atom_type_scat_dispersion_imag
    _atom_type_scat_source
    'C' 'C' 0.0033 0.0016
                         'International Tables Vol C Tables 4.2.6.8 and 6.1.1.4'
    'H' 'H' 0.0000 0.0000
                         'International Tables Vol C Tables 4.2.6.8 and 6.1.1.4'
    'N' 'N' 0.0061 0.0033
                         'International Tables Vol C Tables 4.2.6.8 and 6.1.1.4'
    'O' 'O' 0.0106 0.0060
                         'International Tables Vol C Tables 4.2.6.8 and 6.1.1.4'
_computing_data_collection     'APEX2 (Bruker, 2007)'
_computing_cell_refinement     'SAINT (Bruker, 2007)'
_computing_data_reduction     'SAINT (Bruker, 2007)'
_computing_structure_solution     'SHELXTL (Sheldrick, 2008)'
_computing_structure_refinement     'SHELXTL (Sheldrick, 2008)'
_computing_molecular_graphics     'SHELXTL (Sheldrick, 2008)'
_computing_publication_material     'SHELXTL (Sheldrick, 2008)'
loop_
    _atom_site_type_symbol
    _atom_site_label
    _atom_site_fract_x
    _atom_site_fract_y
    _atom_site_fract_z
    _atom_site_U_iso_or_equiv
    _atom_site_adp_type
    _atom_site_calc_flag
    _atom_site_refinement_flags
    _atom_site_occupancy
    _atom_site_symmetry_multiplicity
    _atom_site_disorder_assembly
    _atom_site_disorder_group
    N N1 0.56747(19) 0.12535(4) 0.45337(16) 0.0565(4) Uani d . 1 1 . .
    O O1 0.53889(15) 0.25318(3) -0.02262(14) 0.0552(3) Uani d . 1 1 . .
    O O2 -0.07739(15) 0.02297(3) 0.28521(16) 0.0634(3) Uani d . 1 1 . .
    C C1 0.5355(2) 0.28483(5) -0.2863(2) 0.0621(5) Uani d . 1 1 . .
    H H1A 0.4353 0.3026 -0.2738 0.093 Uiso calc R 1 1 . .
    H H1B 0.5177 0.2798 -0.4064 0.093 Uiso calc R 1 1 . .
    H H1C 0.6563 0.2982 -0.2358 0.093 Uiso calc R 1 1 . .
    C C2 0.5312(2) 0.24385(5) -0.1966(2) 0.0543(4) Uani d . 1 1 . .
    H H2A 0.4153 0.2287 -0.2540 0.065 Uiso calc R 1 1 . .
    H H2B 0.6393 0.2267 -0.1985 0.065 Uiso calc R 1 1 . .
    C C3 0.5385(2) 0.22017(5) 0.08506(19) 0.0441(4) Uani d . 1 1 . .
    C C4 0.5504(2) 0.23063(5) 0.2528(2) 0.0510(4) Uani d . 1 1 . .
    H H4 0.5517 0.2587 0.2843 0.061 Uiso calc R 1 1 . .
    C C5 0.5603(2) 0.19973(5) 0.3734(2) 0.0530(4) Uani d . 1 1 . .
    H H5 0.5684 0.2072 0.4859 0.064 Uiso calc R 1 1 . .
    C C6 0.5319(2) 0.17841(5) 0.0390(2) 0.0513(4) Uani d . 1 1 . .
    H H6 0.5204 0.1709 -0.0741 0.062 Uiso calc R 1 1 . .
    C C7 0.5424(2) 0.14783(5) 0.1615(2) 0.0522(4) Uani d . 1 1 . .
    H H7 0.5385 0.1198 0.1295 0.063 Uiso calc R 1 1 . .
    C C8 0.5585(2) 0.15785(5) 0.33024(19) 0.0458(4) Uani d . 1 1 . .
    C C9 -0.2755(3) -0.03507(6) 0.1792(3) 0.0809(6) Uani d . 1 1 . .
    H H9A -0.3214 -0.0332 0.2775 0.121 Uiso calc R 1 1 . .
    H H9B -0.2783 -0.0638 0.1429 0.121 Uiso calc R 1 1 . .
    H H9C -0.3551 -0.0185 0.0869 0.121 Uiso calc R 1 1 . .
    C C10 -0.0747(2) -0.01898(5) 0.2265(2) 0.0628(5) Uani d . 1 1 . .
    H H10A 0.0083 -0.0362 0.3167 0.075 Uiso calc R 1 1 . .
    H H10B -0.0282 -0.0197 0.1270 0.075 Uiso calc R 1 1 . .
    C C11 0.0897(2) 0.04537(5) 0.32911(19) 0.0494(4) Uani d . 1 1 . .
    C C12 0.2629(2) 0.03055(5) 0.3206(2) 0.0575(4) Uani d . 1 1 . .
    H H12 0.2738 0.0031 0.2863 0.069 Uiso calc R 1 1 . .
    C C13 0.4208(2) 0.05683(5) 0.3634(2) 0.0591(5) Uani d . 1 1 . .
    H H13 0.5368 0.0470 0.3559 0.071 Uiso calc R 1 1 . .
    C C14 0.0770(2) 0.08574(5) 0.3849(2) 0.0542(4) Uani d . 1 1 . .
    H H14 -0.0388 0.0957 0.3926 0.065 Uiso calc R 1 1 . .
    C C15 0.2339(2) 0.11136(5) 0.4291(2) 0.0541(4) Uani d . 1 1 . .
    H H15 0.2238 0.1384 0.4678 0.065 Uiso calc R 1 1 . .
    C C16 0.4072(2) 0.09730(5) 0.41669(19) 0.0494(4) Uani d . 1 1 . .
    C C17 0.7052(2) 0.12510(5) 0.61526(19) 0.0462(4) Uani d . 1 1 . .
    C C18 0.8721(2) 0.14857(5) 0.6470(2) 0.0536(4) Uani d . 1 1 . .
    H H18 0.8907 0.1656 0.5608 0.064 Uiso calc R 1 1 . .
    C C19 1.0098(2) 0.14661(5) 0.8058(2) 0.0628(5) Uani d . 1 1 . .
    H H19 1.1204 0.1624 0.8248 0.075 Uiso calc R 1 1 . .
    C C20 0.6829(2) 0.10018(5) 0.7488(2) 0.0549(4) Uani d . 1 1 . .
    H H20 0.5727 0.0843 0.7314 0.066 Uiso calc R 1 1 . .
    C C21 0.8226(3) 0.09876(6) 0.9064(2) 0.0637(5) Uani d . 1 1 . .
    H H21 0.8052 0.0819 0.9937 0.076 Uiso calc R 1 1 . .
    C C22 0.9866(3) 0.12182(6) 0.9362(2) 0.0674(5) Uani d . 1 1 . .
    H H22 1.0802 0.1207 1.0426 0.081 Uiso calc R 1 1 . .
loop_
    _atom_site_aniso_label
    _atom_site_aniso_U_11
    _atom_site_aniso_U_22
    _atom_site_aniso_U_33
    _atom_site_aniso_U_12
    _atom_site_aniso_U_13
    _atom_site_aniso_U_23
    N1 0.0563(8) 0.0573(9) 0.0469(8) -0.0146(7) 0.0020(6) 0.0095(7)
    O1 0.0699(7) 0.0504(7) 0.0452(7) 0.0056(5) 0.0173(5) 0.0047(5)
    O2 0.0567(7) 0.0525(7) 0.0794(8) -0.0090(6) 0.0184(6) -0.0062(6)
    C1 0.0653(11) 0.0667(12) 0.0537(11) -0.0014(9) 0.0170(9) 0.0094(9)
    C2 0.0592(10) 0.0608(11) 0.0427(9) 0.0029(8) 0.0152(8) 0.0027(8)
    C3 0.0410(8) 0.0477(9) 0.0424(9) 0.0029(7) 0.0108(7) 0.0031(8)
    C4 0.0587(10) 0.0473(9) 0.0475(10) 0.0038(7) 0.0170(8) -0.0043(8)
    C5 0.0613(10) 0.0586(11) 0.0406(9) -0.0003(8) 0.0177(8) -0.0034(8)
    C6 0.0579(10) 0.0536(10) 0.0392(9) -0.0026(8) 0.0100(7) -0.0023(8)
    C7 0.0600(10) 0.0445(9) 0.0479(10) -0.0066(7) 0.0101(8) -0.0050(8)
    C8 0.0428(9) 0.0493(10) 0.0418(9) -0.0060(7) 0.0073(7) 0.0021(7)
    C9 0.0746(13) 0.0733(13) 0.0890(15) -0.0234(10) 0.0162(11) -0.0096(11)
    C10 0.0723(12) 0.0518(11) 0.0646(12) -0.0113(8) 0.0214(9) -0.0050(9)
    C11 0.0503(10) 0.0492(10) 0.0461(9) -0.0065(7) 0.0108(7) 0.0033(7)
    C12 0.0615(11) 0.0440(9) 0.0662(12) -0.0021(8) 0.0179(9) -0.0032(8)
    C13 0.0532(10) 0.0563(11) 0.0672(12) -0.0002(8) 0.0175(9) -0.0009(9)
    C14 0.0544(10) 0.0496(10) 0.0591(11) 0.0011(8) 0.0180(8) 0.0012(8)
    C15 0.0636(11) 0.0439(9) 0.0531(10) -0.0035(8) 0.0152(8) -0.0006(7)
    C16 0.0510(9) 0.0508(10) 0.0414(9) -0.0072(8) 0.0062(7) 0.0045(7)
    C17 0.0504(9) 0.0446(9) 0.0411(9) 0.0015(7) 0.0100(7) -0.0019(7)
    C18 0.0553(10) 0.0524(10) 0.0498(10) -0.0034(8) 0.0107(8) -0.0025(8)
    C19 0.0552(10) 0.0608(11) 0.0617(12) -0.0038(8) 0.0018(9) -0.0080(9)
    C20 0.0575(10) 0.0569(10) 0.0497(10) -0.0005(8) 0.0153(8) 0.0023(8)
    C21 0.0772(13) 0.0652(12) 0.0457(10) 0.0101(10) 0.0139(9) 0.0043(9)
    C22 0.0718(12) 0.0681(12) 0.0485(11) 0.0082(10) -0.0027(9) -0.0077(9)
_geom_special_details
;
 All esds (except the esd in the dihedral angle between two l.s. planes)
 are estimated using the full covariance matrix.  The cell esds are taken
 into account individually in the estimation of esds in distances, angles
 and torsion angles; correlations between esds in cell parameters are only
 used when they are defined by crystal symmetry.  An approximate (isotropic)
 treatment of cell esds is used for estimating esds involving l.s. planes.
;
loop_
    _geom_bond_atom_site_label_1
    _geom_bond_atom_site_label_2
    _geom_bond_site_symmetry_2
    _geom_bond_distance
    _geom_bond_publ_flag
    N1 C17 . 1.3985(19) ?
    N1 C8 . 1.4296(18) ?
    N1 C16 . 1.4384(18) ?
    O1 C3 . 1.3705(17) ?
    O1 C2 . 1.4312(18) ?
    O2 C11 . 1.3736(17) ?
    O2 C10 . 1.4237(19) ?
    C1 C2 . 1.502(2) ?
    C1 H1A . 0.9600 ?
    C1 H1B . 0.9600 ?
    C1 H1C . 0.9600 ?
    C2 H2A . 0.9700 ?
    C2 H2B . 0.9700 ?
    C3 C6 . 1.381(2) ?
    C3 C4 . 1.382(2) ?
    C4 C5 . 1.378(2) ?
    C4 H4 . 0.9300 ?
    C5 C8 . 1.381(2) ?
    C5 H5 . 0.9300 ?
    C6 C7 . 1.380(2) ?
    C6 H6 . 0.9300 ?
    C7 C8 . 1.379(2) ?
    C7 H7 . 0.9300 ?
    C9 C10 . 1.501(2) ?
    C9 H9A . 0.9600 ?
    C9 H9B . 0.9600 ?
    C9 H9C . 0.9600 ?
    C10 H10A . 0.9700 ?
    C10 H10B . 0.9700 ?
    C11 C14 . 1.378(2) ?
    C11 C12 . 1.382(2) ?
    C12 C13 . 1.389(2) ?
    C12 H12 . 0.9300 ?
    C13 C16 . 1.376(2) ?
    C13 H13 . 0.9300 ?
    C14 C15 . 1.372(2) ?
    C14 H14 . 0.9300 ?
    C15 C16 . 1.385(2) ?
    C15 H15 . 0.9300 ?
    C17 C18 . 1.395(2) ?
    C17 C20 . 1.395(2) ?
    C18 C19 . 1.382(2) ?
    C18 H18 . 0.9300 ?
    C19 C22 . 1.375(2) ?
    C19 H19 . 0.9300 ?
    C20 C21 . 1.381(2) ?
    C20 H20 . 0.9300 ?
    C21 C22 . 1.372(2) ?
    C21 H21 . 0.9300 ?
    C22 H22 . 0.9300 ?
loop_
    _geom_angle_atom_site_label_1
    _geom_angle_atom_site_label_2
    _geom_angle_atom_site_label_3
    _geom_angle_site_symmetry_1
    _geom_angle_site_symmetry_3
    _geom_angle
    _geom_angle_publ_flag
    C17 N1 C8 . . 122.07(12) ?
    C17 N1 C16 . . 120.50(12) ?
    C8 N1 C16 . . 116.40(12) ?
    C3 O1 C2 . . 117.76(12) ?
    C11 O2 C10 . . 118.31(12) ?
    C2 C1 H1A . . 109.5 ?
    C2 C1 H1B . . 109.5 ?
    H1A C1 H1B . . 109.5 ?
    C2 C1 H1C . . 109.5 ?
    H1A C1 H1C . . 109.5 ?
    H1B C1 H1C . . 109.5 ?
    O1 C2 C1 . . 107.40(13) ?
    O1 C2 H2A . . 110.2 ?
    C1 C2 H2A . . 110.2 ?
    O1 C2 H2B . . 110.2 ?
    C1 C2 H2B . . 110.2 ?
    H2A C2 H2B . . 108.5 ?
    O1 C3 C6 . . 125.08(13) ?
    O1 C3 C4 . . 115.74(13) ?
    C6 C3 C4 . . 119.16(14) ?
    C5 C4 C3 . . 120.33(15) ?
    C5 C4 H4 . . 119.8 ?
    C3 C4 H4 . . 119.8 ?
    C4 C5 C8 . . 121.12(14) ?
    C4 C5 H5 . . 119.4 ?
    C8 C5 H5 . . 119.4 ?
    C7 C6 C3 . . 119.78(14) ?
    C7 C6 H6 . . 120.1 ?
    C3 C6 H6 . . 120.1 ?
    C8 C7 C6 . . 121.61(14) ?
    C8 C7 H7 . . 119.2 ?
    C6 C7 H7 . . 119.2 ?
    C7 C8 C5 . . 117.96(14) ?
    C7 C8 N1 . . 120.09(14) ?
    C5 C8 N1 . . 121.92(14) ?
    C10 C9 H9A . . 109.5 ?
    C10 C9 H9B . . 109.5 ?
    H9A C9 H9B . . 109.5 ?
    C10 C9 H9C . . 109.5 ?
    H9A C9 H9C . . 109.5 ?
    H9B C9 H9C . . 109.5 ?
    O2 C10 C9 . . 107.15(14) ?
    O2 C10 H10A . . 110.3 ?
    C9 C10 H10A . . 110.3 ?
    O2 C10 H10B . . 110.3 ?
    C9 C10 H10B . . 110.3 ?
    H10A C10 H10B . . 108.5 ?
    O2 C11 C14 . . 115.30(14) ?
    O2 C11 C12 . . 125.23(14) ?
    C14 C11 C12 . . 119.48(14) ?
    C11 C12 C13 . . 119.72(15) ?
    C11 C12 H12 . . 120.1 ?
    C13 C12 H12 . . 120.1 ?
    C16 C13 C12 . . 120.71(15) ?
    C16 C13 H13 . . 119.6 ?
    C12 C13 H13 . . 119.6 ?
    C15 C14 C11 . . 120.51(15) ?
    C15 C14 H14 . . 119.7 ?
    C11 C14 H14 . . 119.7 ?
    C14 C15 C16 . . 120.63(15) ?
    C14 C15 H15 . . 119.7 ?
    C16 C15 H15 . . 119.7 ?
    C13 C16 C15 . . 118.91(14) ?
    C13 C16 N1 . . 121.09(15) ?
    C15 C16 N1 . . 119.96(14) ?
    C18 C17 C20 . . 117.78(14) ?
    C18 C17 N1 . . 121.23(14) ?
    C20 C17 N1 . . 120.95(14) ?
    C19 C18 C17 . . 120.33(16) ?
    C19 C18 H18 . . 119.8 ?
    C17 C18 H18 . . 119.8 ?
    C22 C19 C18 . . 121.37(17) ?
    C22 C19 H19 . . 119.3 ?
    C18 C19 H19 . . 119.3 ?
    C21 C20 C17 . . 120.81(16) ?
    C21 C20 H20 . . 119.6 ?
    C17 C20 H20 . . 119.6 ?
    C22 C21 C20 . . 121.00(17) ?
    C22 C21 H21 . . 119.5 ?
    C20 C21 H21 . . 119.5 ?
    C21 C22 C19 . . 118.70(16) ?
    C21 C22 H22 . . 120.6 ?
    C19 C22 H22 . . 120.6 ?
loop_
    _geom_hbond_atom_site_label_D
    _geom_hbond_atom_site_label_H
    _geom_hbond_atom_site_label_A
    _geom_hbond_site_symmetry_A
    _geom_hbond_distance_DH
    _geom_hbond_distance_HA
    _geom_hbond_distance_DA
    _geom_hbond_angle_DHA
    C1 H1A Cg1 4_565 0.96 2.83 3.6763(17) 148
data_Global
_journal_date_recd_electronic     2014-08-10
_journal_date_accepted     2014-08-22
_journal_name_full     'Acta Crystallographica, Section E'
_journal_year     2014
_journal_volume     70
_journal_issue      9
_journal_page_first     o1077
_journal_page_last     o1077
_journal_paper_category     HO
_journal_paper_doi     10.1107/S160053681401900X
_journal_coeditor_code     XU5812
_publ_contact_author
;
Wu Jie-Ying
Deparment of Chemistry, Anhui University,
Hefei 230601,
People's Republic of China
;
_publ_contact_author_email     'jywu1957@163.com'
_publ_contact_author_fax     '086 0551 5107342'
_publ_contact_author_phone     '086 0551 5108151'
_publ_section_title
;
Crystal structure of 4-ethoxy-<i>N</i>-(4-ethoxyphenyl)-<i>N</i>-phenylaniline
;
loop_
    _publ_author_name
    _publ_author_address
    'Wu, Liang-Tao'
;
Deparment of Chemistry, Anhui University
Hefei 230601
People's Republic of China
Key Laboratory of Functional Inorganic Materials Chemistry
Hefei 230601
People's Republic of China
;
    'Kong, Ming'
;
Deparment of Chemistry, Anhui University
Hefei 230601
People's Republic of China
Key Laboratory of Functional Inorganic Materials Chemistry
Hefei 230601
People's Republic of China
;
    'Wu, Jie-Ying'
;
Deparment of Chemistry, Anhui University
Hefei 230601
People's Republic of China
Key Laboratory of Functional Inorganic Materials Chemistry
Hefei 230601
People's Republic of China
;
