# Supplementary material for: Crystal structure of 4-eth­oxy-N-(4-eth­oxy­phen­yl)-N-phenyl­aniline
Source: Acta Crystallogr Sect E Struct Rep Online. 2014 Aug 30;70(Pt 9):o1077. doi: 10.1107/S160053681401900X (PMC4186099; doi:10.1107/S160053681401900X)
Supplement: Supplementary file 2 [file e-70-o1077-Isup2.hkl]

#
# h,k,l, Fc-squared, Fo-squared, sigma(Fo-squared) and status flag
#
data_I
_shelx_title ' I in space group P2(1)/n'
_shelx_refln_list_code          4
_shelx_F_calc_maximum      163.69
_exptl_crystal_F_000       712.00
_reflns_d_resolution_high  0.8346
 
loop_
 _symmetry_equiv_pos_as_xyz
 'x, y, z'
 '-x+1/2, y+1/2, -z+1/2'
 '-x, -y, -z'
 'x-1/2, -y-1/2, z-1/2'
 
_cell_length_a     7.3634
_cell_length_b    31.9080
_cell_length_c     8.1372
_cell_angle_alpha  90.000
_cell_angle_beta  107.598
_cell_angle_gamma  90.000
 
_shelx_F_squared_multiplier     1.000
 
loop_
 _refln_index_h
 _refln_index_k
 _refln_index_l
 _refln_F_squared_calc
 _refln_F_squared_meas
 _refln_F_squared_sigma
 _refln_observed_status
   2   0   0    26795.16    23562.25    690.70 o
   4   0   0     1285.94     1274.36     27.18 o
   6   0   0      460.75      468.82     16.10 o
   8   0   0      117.72       99.82     13.88 o
   1   1   0      443.95      382.98      4.78 o
   2   1   0     6454.24     6109.80     60.46 o
   3   1   0      103.86      109.57      2.83 o
   4   1   0     3256.46     3121.96     30.76 o
   5   1   0      115.63      119.92      4.17 o
   6   1   0     1292.59     1252.20     32.96 o
   7   1   0       38.52       34.33      4.35 o
   8   1   0       71.23       70.10      6.09 o
   1   2   0     1056.59     1037.40      9.92 o
   2   2   0    11609.25    10817.51    105.40 o
   3   2   0      969.20     1004.65     11.24 o
   4   2   0      689.05      665.89     11.18 o
   5   2   0        7.57        7.72      1.65 o
   6   2   0      332.51      333.77      9.49 o
   7   2   0      266.32      250.53     10.44 o
   8   2   0        0.50        2.72      3.05 o
   1   3   0     8076.19     7399.47     71.40 o
   2   3   0     1650.69     1598.96     17.09 o
   3   3   0     1034.39     1076.85     13.15 o
   4   3   0      862.61      823.96     10.34 o
   5   3   0      241.17      233.48      5.14 o
   6   3   0       99.25       90.69      5.42 o
   7   3   0      200.38      203.60      8.20 o
   8   3   0       45.63       45.50      5.23 o
   0   4   0      666.64      627.69      8.69 o
   1   4   0     5504.56     4904.69     43.70 o
   2   4   0     1797.14     1674.74     16.36 o
   3   4   0     2373.23     2415.27     25.79 o
   4   4   0       63.84       62.24      3.64 o
   5   4   0      894.06      894.08     14.95 o
   6   4   0       57.02       66.33      4.26 o
   7   4   0        6.46       13.12      3.39 o
   8   4   0        0.67        0.86      3.14 o
   1   5   0       74.17       62.69      1.60 o
   2   5   0        6.00       10.50      0.98 o
   3   5   0      279.12      283.51      6.95 o
   4   5   0      149.61      149.08      3.65 o
   5   5   0      253.57      247.69      6.20 o
   6   5   0       61.35       69.43      4.34 o
   7   5   0       11.12       15.37      3.36 o
   8   5   0       26.58       28.06      4.39 o
   0   6   0     1272.83     1136.33     15.25 o
   1   6   0     5628.02     5146.13     50.50 o
   2   6   0        0.25        0.45      0.60 o
   3   6   0       14.87       15.55      1.35 o
   4   6   0        0.68        0.00      1.07 o
   5   6   0        0.39        0.00      1.55 o
   6   6   0        0.10        0.00      1.91 o
   7   6   0        1.04        2.41      3.41 o
   8   6   0       10.14        6.78      3.35 o
   1   7   0     1757.75     1684.17     16.05 o
   2   7   0      924.27      914.57      9.81 o
   3   7   0       93.03      101.83      2.65 o
   4   7   0        7.61        8.68      2.15 o
   5   7   0       26.80       28.49      2.82 o
   6   7   0      153.41      163.69      5.97 o
   7   7   0       28.87       30.58      4.14 o
   8   7   0        4.25        9.10      3.67 o
   0   8   0    11556.09    10467.47    185.76 o
   1   8   0     1111.57     1052.37     10.62 o
   2   8   0      379.23      363.63      4.93 o
   3   8   0     1446.00     1543.08     17.56 o
   4   8   0      381.72      412.95      6.41 o
   5   8   0        8.00       11.02      2.09 o
   6   8   0       19.11       22.89      3.16 o
   7   8   0       19.60       12.71      3.33 o
   8   8   0        0.28        0.28      3.09 o
   1   9   0       52.70       52.14      1.65 o
   2   9   0       77.06       72.70      2.92 o
   3   9   0      418.30      450.26      6.88 o
   4   9   0      266.99      256.46      5.84 o
   5   9   0       31.17       32.84      2.90 o
   6   9   0       72.08       74.83      4.53 o
   7   9   0        0.47        4.57      2.86 o
   8   9   0        5.70        8.29      3.60 o
   0  10   0      985.70      871.85     12.70 o
   1  10   0       55.62       52.63      1.74 o
   2  10   0     1975.56     1922.02     19.00 o
   3  10   0     1397.54     1481.35     15.72 o
   4  10   0      115.41      120.52      6.48 o
   5  10   0        9.44        9.89      2.18 o
   6  10   0        1.77        0.05      2.00 o
   7  10   0       12.89        6.49      3.29 o
   8  10   0        7.03       14.06      3.79 o
   1  11   0       37.83       40.59      1.61 o
   2  11   0       10.18       13.23      1.23 o
   3  11   0       25.01       26.27      1.62 o
   4  11   0      257.69      258.45      6.81 o
   5  11   0        2.63        3.51      1.86 o
   6  11   0       43.11       45.54      3.80 o
   7  11   0       87.04       87.76      5.38 o
   8  11   0        7.71        5.84      3.49 o
   0  12   0     1100.12     1138.22     16.38 o
   1  12   0      202.45      194.35      3.24 o
   2  12   0      454.49      459.73      6.15 o
   3  12   0       20.64       18.08      1.46 o
   4  12   0       89.84       94.37      4.16 o
   5  12   0       67.15       69.29      4.57 o
   6  12   0       43.23       36.55      3.58 o
   7  12   0       12.77       12.49      2.98 o
   1  13   0       59.99       58.57      1.89 o
   2  13   0      205.35      224.21      4.19 o
   3  13   0      326.73      342.54      8.89 o
   4  13   0        1.68        0.00      1.29 o
   5  13   0        6.00        2.55      3.13 o
   6  13   0        7.61        6.54      2.37 o
   7  13   0        0.38        4.18      2.60 o
   0  14   0     2029.02     1982.83     27.22 o
   1  14   0       34.04       31.07      1.51 o
   2  14   0      627.03      684.73      8.39 o
   3  14   0       37.96       41.01      2.08 o
   4  14   0       54.73       51.87      3.25 o
   5  14   0        0.49        0.00      1.70 o
   6  14   0       25.05       21.01      3.12 o
   7  14   0        8.64       11.27      2.93 o
   1  15   0        0.03        0.94      1.27 o
   2  15   0      154.11      160.38      3.43 o
   3  15   0       31.34       34.40      1.98 o
   4  15   0      121.83      127.81      4.58 o
   5  15   0       89.84       92.28      5.80 o
   6  15   0       10.05       10.43      2.49 o
   7  15   0       14.99        9.40      3.27 o
   0  16   0     1958.31     2079.51     28.79 o
   1  16   0      129.43      135.52      4.54 o
   2  16   0       41.05       40.18      2.01 o
   3  16   0       12.72       13.33      1.47 o
   4  16   0       42.98       42.58      3.06 o
   5  16   0        7.02        5.58      2.22 o
   6  16   0       19.67       17.35      3.33 o
   7  16   0       71.68       67.84      5.72 o
   1  17   0     1334.02     1347.30     16.03 o
   2  17   0       44.41       42.02      2.06 o
   3  17   0       26.92       20.57      4.05 o
   4  17   0        0.00        0.26      1.64 o
   5  17   0       36.45       33.78      3.75 o
   6  17   0        0.46        0.00      2.30 o
   7  17   0        0.01        2.45      2.95 o
   0  18   0      491.46      444.30      8.25 o
   1  18   0       43.17       50.30      2.61 o
   2  18   0       78.22       82.07      4.19 o
   3  18   0       24.20       23.40      2.78 o
   4  18   0        3.55        8.43      2.43 o
   5  18   0      152.04      139.09      6.77 o
   6  18   0        6.83       12.54      3.20 o
   7  18   0        6.14        1.64      3.48 o
   1  19   0       97.45      124.13      4.37 o
   2  19   0       11.16       12.54      1.76 o
   3  19   0       35.21       38.88      3.42 o
   4  19   0      132.76      135.56      6.10 o
   5  19   0      143.60      119.16      7.46 o
   6  19   0        0.37        0.00      2.49 o
   7  19   0        8.17        8.00      3.36 o
   0  20   0       55.17       60.78      5.09 o
   1  20   0        9.76       13.36      1.74 o
   2  20   0       13.63        9.43      1.76 o
   3  20   0        4.22        5.27      2.09 o
   4  20   0       81.26       81.04      5.03 o
   5  20   0        4.08        4.41      2.65 o
   6  20   0        7.72        8.69      2.99 o
   7  20   0        1.52        0.46      2.81 o
   1  21   0      118.60      113.91      4.83 o
   2  21   0       57.69       57.69      3.87 o
   3  21   0       86.42       86.32      6.04 o
   4  21   0       23.57       19.92      3.18 o
   5  21   0       10.71        7.02      2.78 o
   6  21   0       11.37       10.94      3.23 o
   7  21   0        1.90        0.00      2.95 o
   0  22   0      193.22      180.13      8.00 o
   1  22   0       54.35       54.43      3.64 o
   2  22   0       11.30        8.93      2.24 o
   3  22   0       59.13       57.14      4.18 o
   4  22   0       24.62       21.35      3.31 o
   5  22   0        9.46        3.28      3.20 o
   6  22   0        4.70        6.24      3.11 o
   1  23   0       18.35       22.92      2.77 o
   2  23   0      121.02      123.34      5.06 o
   3  23   0        4.44        7.71      3.08 o
   4  23   0       41.76       37.06      3.96 o
   5  23   0        8.98        5.14      2.91 o
   6  23   0        1.42        0.57      2.82 o
   0  24   0       34.27       32.70      4.50 o
   1  24   0       27.71       28.62      3.01 o
   2  24   0        1.10        1.78      2.61 o
   3  24   0      651.31      653.42     15.27 o
   4  24   0       34.01       39.57      9.49 o
   5  24   0        2.09        0.00      2.60 o
   6  24   0        0.70        0.70      3.06 o
   1  25   0        1.49        0.48      1.92 o
   2  25   0      147.04      142.02      7.72 o
   3  25   0        0.60        3.83      3.07 o
   4  25   0        2.95        0.00      2.85 o
   5  25   0        0.12        0.00      3.29 o
   6  25   0        0.23        0.00      3.15 o
   0  26   0       88.21       82.34      6.86 o
   1  26   0       13.75       13.68      3.43 o
   2  26   0      110.17      114.65      7.20 o
   3  26   0      197.92      191.84      8.37 o
   4  26   0       11.75        6.97      3.55 o
   5  26   0       16.74       17.43      4.35 o
   6  26   0        0.65        0.00      3.10 o
   1  27   0        0.13        0.39      2.22 o
   2  27   0      226.34      209.10      8.73 o
   3  27   0       23.53       25.49      4.25 o
   4  27   0       24.34       18.88      4.32 o
   5  27   0        0.18        4.97      3.49 o
   0  28   0       13.34       10.98     12.78 o
   1  28   0        2.91        5.57      2.55 o
   2  28   0       53.28       52.72      5.43 o
   3  28   0       12.13        2.08      3.29 o
   4  28   0       86.25       73.94     11.06 o
   5  28   0        6.13        1.81      3.51 o
   1  29   0       13.24       10.53      6.29 o
   2  29   0       59.10       63.81      5.90 o
   3  29   0        1.32        1.41      3.74 o
   4  29   0       56.81       57.41      6.14 o
   5  29   0        0.53        2.60      3.73 o
   0  30   0      167.35      156.26      9.35 o
   1  30   0       60.71       65.75      4.95 o
   2  30   0      356.72      354.01     11.61 o
   3  30   0        1.34        0.00      3.18 o
   4  30   0        4.77        3.64      3.53 o
   5  30   0       21.61       22.53      4.96 o
   1  31   0      255.28      234.83      9.37 o
   2  31   0        0.12        1.90      3.26 o
   3  31   0        4.59        9.31      3.79 o
   4  31   0        4.93        1.77      3.54 o
   0  32   0      141.66      147.43     11.56 o
   1  32   0        4.51        9.16      3.63 o
   2  32   0        0.95        0.00      3.65 o
   3  32   0        0.13        0.00      3.35 o
   4  32   0       17.63       12.36      4.58 o
   1  33   0        2.13        1.12      3.29 o
   2  33   0        4.73        5.13      3.53 o
   3  33   0        6.04       10.15      4.32 o
   4  33   0        0.91        2.97      4.20 o
   0  34   0       17.71       29.12      5.67 o
   1  34   0       22.18       15.73      4.23 o
   2  34   0        0.02        0.40      3.59 o
   3  34   0        5.31        1.80      5.30 o
   1  35   0        0.24        0.00      3.54 o
   2  35   0        2.78        2.31      3.76 o
   3  35   0        2.08        4.00      4.06 o
   0  36   0       12.05       22.32      5.67 o
   1  36   0        1.24        0.00      3.80 o
   2  36   0        1.30        0.00      3.42 o
   1  37   0       13.06       14.00      4.60 o
   2  37   0        1.15        0.00      3.86 o
   0  38   0        8.58       19.48      9.25 o
  -7   0   1      109.84       96.52     14.00 o
  -5   0   1      617.38      588.69     13.20 o
  -3   0   1     3488.51     3374.33     45.36 o
  -1   0   1     2051.15     1987.37     25.90 o
   1   0   1     1992.98     1913.83     30.84 o
   3   0   1      326.41      332.80      7.34 o
   5   0   1      237.45      211.52      9.73 o
   7   0   1        3.46        0.00      3.79 o
  -8   1   1       34.99       34.66      5.37 o
  -7   1   1       34.75       24.18      4.67 o
  -6   1   1      386.44      370.90      7.29 o
  -5   1   1      459.91      472.29      8.42 o
  -4   1   1      227.73      243.16      4.85 o
  -3   1   1      206.27      227.55      4.14 o
  -2   1   1        2.77        3.42      0.97 o
  -1   1   1     1243.16     1203.74     11.53 o
   0   1   1     3520.59     3307.81     29.43 o
   1   1   1     4072.68     3871.35     42.62 o
   2   1   1       57.74       49.40      2.99 o
   3   1   1      782.23      770.00      9.21 o
   4   1   1      150.03      145.46      4.93 o
   5   1   1       34.77       38.42      3.08 o
   6   1   1      276.68      302.18      9.16 o
   7   1   1       17.56       26.00      5.44 o
   8   1   1        0.02        0.00      3.36 o
  -8   2   1       75.00       58.43      5.53 o
  -7   2   1        4.27        6.94      3.11 o
  -6   2   1      162.99      156.21      6.32 o
  -5   2   1      178.78      158.31      4.33 o
  -4   2   1      150.44      169.13      5.68 o
  -3   2   1      451.53      452.40      6.31 o
  -2   2   1     5799.43     5520.09     49.83 o
  -1   2   1     3113.29     2968.59     29.48 o
   0   2   1     1099.19     1034.03     10.77 o
   1   2   1      989.55      933.63     11.48 o
   2   2   1     1574.67     1590.36     15.78 o
   3   2   1      206.33      201.25      5.24 o
   4   2   1       54.10       50.98      2.54 o
   5   2   1        3.46        3.35      2.90 o
   6   2   1      664.60      647.61     15.84 o
   7   2   1        2.92        5.85      2.81 o
   8   2   1        3.87        1.81      3.28 o
  -8   3   1       17.65       18.27      4.01 o
  -7   3   1      232.00      219.17     29.09 o
  -6   3   1      297.99      279.98      7.19 o
  -5   3   1       42.17       45.61      2.79 o
  -4   3   1     3647.72     3456.78     33.63 o
  -3   3   1      902.79      893.02     10.33 o
  -2   3   1    10864.11    10131.32     89.91 o
  -1   3   1       22.73       26.21      1.30 o
   0   3   1       19.84       12.02      1.60 o
   1   3   1     1952.43     1757.19     21.37 o
   2   3   1      221.44      204.37      3.84 o
   3   3   1      251.33      254.57      5.44 o
   4   3   1      591.67      605.52      8.36 o
   5   3   1        9.73       13.14      2.51 o
   6   3   1        0.76        2.21      3.58 o
   7   3   1        1.44        0.00      2.52 o
   8   3   1        0.04        1.35      3.15 o
  -8   4   1       66.85       52.81      5.39 o
  -7   4   1       29.17       26.32      4.18 o
  -6   4   1       30.18       32.77      4.32 o
  -5   4   1        2.23        3.26      1.50 o
  -4   4   1      567.47      605.48     10.89 o
  -3   4   1      692.54      719.77      9.53 o
  -2   4   1       52.62       54.39      1.97 o
  -1   4   1    18956.40    16680.99    147.84 o
   0   4   1      413.25      331.32      6.31 o
   1   4   1      277.88      271.32      4.18 o
   2   4   1      282.21      279.06      4.84 o
   3   4   1       71.96       70.42      3.63 o
   4   4   1      144.52      156.99      3.70 o
   5   4   1      110.08      107.41      6.07 o
   6   4   1      127.96      134.46      7.04 o
   7   4   1        0.64        0.75      2.64 o
   8   4   1        0.85        0.00      2.91 o
  -8   5   1        6.29        6.65      3.35 o
  -7   5   1        8.81       11.56      3.16 o
  -6   5   1        0.86        0.53      1.94 o
  -5   5   1       47.66       52.05      2.93 o
  -4   5   1        0.04        0.78      1.09 o
  -3   5   1     3235.98     3344.25     31.86 o
  -2   5   1      422.95      424.96      5.48 o
  -1   5   1    15287.04    13857.22    133.17 o
   0   5   1     2910.55     2673.77     39.01 o
   1   5   1     2407.09     2308.68     21.45 o
   2   5   1       11.80        8.18      1.28 o
   3   5   1      226.75      246.82      5.02 o
   4   5   1       41.84       36.12      2.66 o
   5   5   1      101.85       95.66      5.30 o
   6   5   1      189.12      189.48      7.36 o
   7   5   1        0.77        1.81      2.62 o
   8   5   1       13.92       20.03      4.97 o
  -8   6   1        8.08        7.76      3.33 o
  -7   6   1       77.59       87.87      8.13 o
  -6   6   1      163.46      136.94      5.66 o
  -5   6   1      222.66      217.93      5.00 o
  -4   6   1        0.51        0.00      1.30 o
  -3   6   1      510.42      497.84      6.76 o
  -2   6   1      250.82      269.21      4.55 o
  -1   6   1     1854.48     1723.97     17.96 o
   0   6   1     9553.17     8574.35    137.86 o
   1   6   1     2808.46     2659.19     24.62 o
   2   6   1     1777.41     1732.84     21.56 o
   3   6   1     3419.59     3438.87     36.54 o
   4   6   1        9.66       10.52      2.10 o
   5   6   1      337.66      338.29      7.48 o
   6   6   1      121.99      116.71      6.54 o
   7   6   1        9.55        6.05      3.03 o
  -8   7   1        0.12        2.20      3.03 o
  -7   7   1        1.51        0.20      2.22 o
  -6   7   1      128.25      135.36      5.69 o
  -5   7   1      356.17      362.97      6.62 o
  -4   7   1      219.45      219.68      4.57 o
  -3   7   1      301.90      293.47      6.15 o
  -2   7   1      332.27      338.25      5.27 o
  -1   7   1     3025.61     2755.50     25.51 o
   0   7   1       19.18       21.66      1.18 o
   1   7   1      157.76      173.13      2.81 o
   2   7   1     1434.36     1422.11     16.53 o
   3   7   1       14.87       12.87      1.75 o
   4   7   1       65.25       52.74      3.20 o
   5   7   1       23.39       21.38      3.68 o
   6   7   1       27.31       31.73      3.30 o
   7   7   1        1.35        2.53      2.78 o
  -8   8   1       12.64       12.55      3.73 o
  -7   8   1        9.50        7.39      2.68 o
  -6   8   1       10.28       10.33      2.44 o
  -5   8   1        8.19        5.23      1.84 o
  -4   8   1       15.03        8.69      1.42 o
  -3   8   1     1470.23     1533.90     16.15 o
  -2   8   1     2114.26     2024.26     21.67 o
  -1   8   1      395.06      387.40      7.23 o
   0   8   1      327.75      281.54      4.14 o
   1   8   1        5.86        6.21      0.87 o
   2   8   1       73.71       83.00      2.85 o
   3   8   1      827.55      862.83     13.19 o
   4   8   1       97.93       76.94      4.24 o
   5   8   1       60.57       58.38      3.70 o
   6   8   1        3.40        3.58      2.13 o
   7   8   1        5.40        3.73      3.04 o
  -8   9   1        6.05        9.93      3.71 o
  -7   9   1        1.15        2.50      2.77 o
  -6   9   1       64.04       60.27      4.64 o
  -5   9   1        1.22        0.63      1.69 o
  -4   9   1        0.56        0.00      1.08 o
  -3   9   1      476.33      523.06      7.17 o
  -2   9   1       30.37       31.94      1.86 o
  -1   9   1     2784.51     2686.58     25.14 o
   0   9   1        5.81        6.32      0.79 o
   1   9   1        0.93        0.30      0.72 o
   2   9   1      919.50      966.86     12.10 o
   3   9   1       19.33       17.40      1.87 o
   4   9   1      136.10      143.61      4.48 o
   5   9   1       38.01       38.97      3.25 o
   6   9   1        5.20        4.59      2.19 o
   7   9   1       24.12       21.48      3.82 o
  -8  10   1        3.22        4.30      3.18 o
  -7  10   1       45.60       49.36      4.20 o
  -6  10   1        1.94        0.00      1.89 o
  -5  10   1        0.11        0.89      1.66 o
  -4  10   1        0.25        0.00      1.10 o
  -3  10   1      321.24      402.57      8.73 o
  -2  10   1      370.79      371.92      5.29 o
  -1  10   1     3720.17     3574.77     33.01 o
   0  10   1      101.88      111.28      2.73 o
   1  10   1      387.02      380.55      4.97 o
   2  10   1        5.57       11.77      1.77 o
   3  10   1      137.66      142.93      4.13 o
   4  10   1       11.63       12.77      1.97 o
   5  10   1       18.21       14.98      2.86 o
   6  10   1       57.47       55.30      4.07 o
   7  10   1       21.69       18.78      3.80 o
  -8  11   1        5.46        0.00      3.16 o
  -7  11   1       54.59       61.88      4.52 o
  -6  11   1        5.81        7.61      2.94 o
  -5  11   1      116.84      117.96      4.97 o
  -4  11   1      337.31      355.28      6.91 o
  -3  11   1     1491.67     1498.99     17.50 o
  -2  11   1     1883.96     1889.82     18.88 o
  -1  11   1      633.44      619.00      7.26 o
   0  11   1      116.47      113.80      3.52 o
   1  11   1      656.73      700.08      7.96 o
   2  11   1      106.26      124.09      3.51 o
   3  11   1      241.10      226.68      5.21 o
   4  11   1       60.34       70.68      4.22 o
   5  11   1      111.51      106.44      4.97 o
   6  11   1        7.83       12.24      3.94 o
   7  11   1        2.14        3.51      2.95 o
  -8  12   1       88.07       86.56      6.66 o
  -7  12   1       12.67        6.92      2.65 o
  -6  12   1        0.01        0.00      1.81 o
  -5  12   1       21.36       18.01      2.46 o
  -4  12   1       46.34       46.44      2.76 o
  -3  12   1      369.07      358.44      6.19 o
  -2  12   1        5.77        1.08      1.01 o
  -1  12   1     3243.96     3267.42     30.55 o
   0  12   1      112.02      105.63      2.88 o
   1  12   1     2704.35     2691.49     25.58 o
   2  12   1      293.64      289.41      4.47 o
   3  12   1      615.81      609.46      9.51 o
   4  12   1       10.01       12.55      1.98 o
   5  12   1        6.08        8.82      2.16 o
   6  12   1       12.76       15.47      4.00 o
   7  12   1        0.27        0.00      2.89 o
  -8  13   1        0.43        0.00      3.20 o
  -7  13   1        3.45        8.71      2.70 o
  -6  13   1        0.03        0.00      1.89 o
  -5  13   1       72.76       82.39      4.29 o
  -4  13   1      225.63      228.36      4.81 o
  -3  13   1      357.27      374.55      5.94 o
  -2  13   1       62.02       63.28      2.74 o
  -1  13   1     3072.77     3105.33     29.27 o
   0  13   1      399.30      410.52      6.22 o
   1  13   1        0.12        1.12      0.80 o
   2  13   1      404.79      420.22      6.89 o
   3  13   1        0.31        1.52      1.53 o
   4  13   1        4.07        6.55      1.90 o
   5  13   1       37.77       32.46      3.58 o
   6  13   1       66.75       60.19      5.10 o
   7  13   1        3.37        0.00      2.78 o
  -8  14   1        1.00        0.00      2.67 o
  -7  14   1       31.35       38.84      4.42 o
  -6  14   1       69.77       56.49      4.36 o
  -5  14   1        0.21        0.00      1.33 o
  -4  14   1        1.42        4.12      1.67 o
  -3  14   1      365.18      360.83      6.93 o
  -2  14   1      202.55      205.84      3.93 o
  -1  14   1       49.69       49.58      1.99 o
   0  14   1       12.98       15.34      1.53 o
   1  14   1      774.47      804.03     10.46 o
   2  14   1      399.41      454.33      6.25 o
   3  14   1      222.78      220.31      5.28 o
   4  14   1      249.83      273.08      6.47 o
   5  14   1      127.32      125.53      5.46 o
   6  14   1        0.66        0.40      2.52 o
   7  14   1        5.96        6.53      3.83 o
  -7  15   1        0.90        1.06      2.45 o
  -6  15   1       32.83       30.74      3.37 o
  -5  15   1      101.39      105.58      4.96 o
  -4  15   1        0.15        0.75      1.47 o
  -3  15   1      132.12      120.10      4.28 o
  -2  15   1       25.53       21.17      1.62 o
  -1  15   1      646.76      649.84      7.92 o
   0  15   1       89.76       95.50      4.05 o
   1  15   1      127.50      135.77      3.60 o
   2  15   1        3.54        3.38      1.03 o
   3  15   1       40.46       41.78      2.82 o
   4  15   1        4.43        1.04      1.71 o
   5  15   1        2.36        0.85      2.05 o
   6  15   1        0.03        0.54      2.63 o
   7  15   1        0.05        0.16      2.89 o
  -7  16   1        2.60        4.98      2.92 o
  -6  16   1       11.91        6.69      2.35 o
  -5  16   1       85.83       87.55      4.93 o
  -4  16   1       84.48       89.18      4.75 o
  -3  16   1       83.43       92.51      3.54 o
  -2  16   1       25.49       25.31      1.72 o
  -1  16   1       50.45       57.03      2.52 o
   0  16   1        0.12        2.20      1.80 o
   1  16   1       52.20       55.80      2.65 o
   2  16   1       21.97       24.36      1.64 o
   3  16   1      132.16      125.69      4.79 o
   4  16   1        5.63        4.85      1.85 o
   5  16   1      174.61      185.79      6.90 o
   6  16   1        1.30        2.05      2.67 o
   7  16   1       37.95       37.95      4.64 o
  -7  17   1        0.45        0.00      2.63 o
  -6  17   1        0.25        1.04      2.43 o
  -5  17   1        1.44        0.00      1.81 o
  -4  17   1        0.43        2.63      1.89 o
  -3  17   1        8.03        9.03      1.51 o
  -2  17   1       93.00       91.66      4.16 o
  -1  17   1       64.82       63.16      2.34 o
   0  17   1       19.18       32.72      2.86 o
   1  17   1      605.76      654.33      9.37 o
   2  17   1      406.25      414.31     10.75 o
   3  17   1       72.99       70.40      4.25 o
   4  17   1       23.99       30.29      3.34 o
   5  17   1        4.40        1.62      2.40 o
   6  17   1        0.88        4.46      2.84 o
   7  17   1        3.54        3.74      3.19 o
  -7  18   1        1.50        0.80      2.93 o
  -6  18   1       38.90       34.67      4.88 o
  -5  18   1       11.43        7.16      2.61 o
  -4  18   1        0.71        0.08      1.79 o
  -3  18   1      111.42      103.18      4.77 o
  -2  18   1      108.28      109.70      3.12 o
  -1  18   1      568.38      561.20      7.33 o
   0  18   1      109.81      132.33      4.35 o
   1  18   1       42.86       42.13      2.52 o
   2  18   1      392.04      376.44      6.74 o
   3  18   1       20.57       19.96      2.68 o
   4  18   1        8.86        4.33      2.95 o
   5  18   1       24.32       20.03      3.31 o
   6  18   1       24.87       19.68      4.71 o
   7  18   1        0.05        0.00      2.87 o
  -7  19   1        8.74        3.08      3.60 o
  -6  19   1       35.06       25.25      3.80 o
  -5  19   1        4.10        2.83      2.44 o
  -4  19   1      126.83      137.14      6.59 o
  -3  19   1      122.28      115.18      4.22 o
  -2  19   1       89.02       90.03      4.89 o
  -1  19   1      127.99      137.82      3.52 o
   0  19   1        4.66        3.11      2.05 o
   1  19   1       21.86       28.89      2.28 o
   2  19   1      192.53      197.60      4.95 o
   3  19   1       35.36       33.14      3.36 o
   4  19   1       56.50       64.52      4.74 o
   5  19   1       13.75       10.06      3.06 o
   6  19   1        4.84        4.04      2.95 o
  -7  20   1        0.36        0.00      2.86 o
  -6  20   1        4.99        4.79      3.20 o
  -5  20   1       15.92       14.67      3.16 o
  -4  20   1       11.05        9.31      3.17 o
  -3  20   1      322.99      311.15      6.57 o
  -2  20   1        5.51        5.23      2.40 o
  -1  20   1      152.77      176.47      5.38 o
   0  20   1       90.32       95.04      3.71 o
   1  20   1      330.86      352.53      9.81 o
   2  20   1       76.75       79.26      4.44 o
   3  20   1      405.68      387.47      9.09 o
   4  20   1      136.05      159.69      6.32 o
   5  20   1        4.05        7.19      2.97 o
   6  20   1        7.68       11.07      3.34 o
  -7  21   1        6.10       14.30      4.27 o
  -6  21   1        1.95        0.00      2.40 o
  -5  21   1       70.28       75.08      5.28 o
  -4  21   1       72.77       72.91      5.54 o
  -3  21   1        3.08        5.34      1.80 o
  -2  21   1       28.41       29.48      3.30 o
  -1  21   1       41.73       39.78      3.62 o
   0  21   1       41.16       44.28      3.34 o
   1  21   1      320.48      316.98      6.31 o
   2  21   1      622.78      619.78     11.58 o
   3  21   1      103.10       86.76      5.06 o
   4  21   1        0.76        0.00      2.30 o
   5  21   1       31.61       31.77      3.87 o
   6  21   1        8.55        5.10      3.19 o
  -7  22   1        1.32        0.83      3.16 o
  -6  22   1       11.46        4.67      2.97 o
  -5  22   1       16.23       14.13      3.15 o
  -4  22   1       11.98       16.90      3.64 o
  -3  22   1      179.56      159.32      7.06 o
  -2  22   1      155.50      142.85      5.38 o
  -1  22   1       11.20       13.00      2.36 o
   0  22   1      110.69      108.19      4.73 o
   1  22   1      132.25      136.94      6.71 o
   2  22   1       42.66       41.82      3.50 o
   3  22   1      384.01      385.71      9.46 o
   4  22   1        8.77        7.52      3.59 o
   5  22   1        4.04        2.93      2.75 o
   6  22   1       25.67       31.45      6.31 o
  -6  23   1        5.97       10.85      3.31 o
  -5  23   1        4.66        7.11      3.00 o
  -4  23   1      285.92      267.51     18.26 o
  -3  23   1       21.99       20.46      4.30 o
  -2  23   1      144.64      145.19      5.32 o
  -1  23   1       58.52       51.46      3.77 o
   0  23   1       80.47       81.33      4.68 o
   1  23   1      583.01      599.27     11.16 o
   2  23   1       46.33       51.33      4.47 o
   3  23   1      124.79      132.97      6.28 o
   4  23   1       27.95       28.20      3.75 o
   5  23   1        2.45        3.90      2.82 o
   6  23   1        2.97        8.81      3.61 o
  -6  24   1       11.75        6.71      3.55 o
  -5  24   1      210.95      202.29      8.94 o
  -4  24   1      108.63      109.20      9.12 o
  -3  24   1      238.75      231.41      8.80 o
  -2  24   1        4.22        6.65      2.25 o
  -1  24   1        7.54        6.27      2.25 o
   0  24   1        0.01        2.08      1.90 o
   1  24   1        8.10       12.82      2.51 o
   2  24   1      326.41      320.63     16.47 o
   3  24   1      242.72      261.68      7.90 o
   4  24   1       93.25      108.11      6.24 o
   5  24   1       50.07       52.52      6.24 o
   6  24   1       46.47       49.65      5.19 o
  -6  25   1        0.53        0.01      3.51 o
  -5  25   1        1.43        1.61      2.97 o
  -4  25   1       40.76       34.07      6.02 o
  -3  25   1      362.79      368.17     12.64 o
  -2  25   1       62.98       68.64      4.95 o
  -1  25   1      213.43      234.22      7.91 o
   0  25   1      321.38      309.62      8.38 o
   1  25   1      307.35      320.69      8.43 o
   2  25   1      432.59      430.50     16.08 o
   3  25   1        9.30       12.34      3.50 o
   4  25   1      153.25      164.53      9.10 o
   5  25   1        9.49        6.87      3.12 o
   6  25   1        0.08        0.00      3.07 o
  -6  26   1       40.85       44.28      8.03 o
  -5  26   1        1.61        0.00      3.06 o
  -4  26   1       28.85       36.03      6.03 o
  -3  26   1       44.77       46.78      5.14 o
  -2  26   1      334.86      337.91     11.70 o
  -1  26   1        0.80        5.46      2.41 o
   0  26   1        0.38        5.99      2.25 o
   1  26   1       38.64       47.46      3.88 o
   2  26   1      152.38      154.93      9.51 o
   3  26   1      120.23      107.58      7.40 o
   4  26   1      349.43      329.31     11.28 o
   5  26   1       40.29       46.78      5.86 o
  -6  27   1        1.05        1.73      3.83 o
  -5  27   1       38.47       34.75      6.33 o
  -4  27   1       77.20       74.98      8.18 o
  -3  27   1       82.28       90.66      6.82 o
  -2  27   1      842.77      831.57     16.49 o
  -1  27   1      271.78      288.84      8.09 o
   0  27   1      226.37      213.16      6.87 o
   1  27   1        0.31        0.43      4.09 o
   2  27   1        1.49        0.36      2.97 o
   3  27   1        0.90        0.50      3.07 o
   4  27   1       18.07       24.15      4.59 o
   5  27   1        5.89        5.26      3.90 o
  -5  28   1        1.48        1.44      3.65 o
  -4  28   1       16.99       12.53      5.16 o
  -3  28   1        3.62        5.54      3.29 o
  -2  28   1       16.08       18.43      6.21 o
  -1  28   1      176.11      165.37      6.84 o
   0  28   1       24.83       35.03      3.72 o
   1  28   1      458.90      455.42     13.23 o
   2  28   1        2.23        1.51      3.02 o
   3  28   1      160.27      165.57      9.23 o
   4  28   1        0.22        2.17      3.29 o
   5  28   1       39.72       40.85      5.79 o
  -5  29   1       31.64       31.70      6.47 o
  -4  29   1       46.78       44.84      7.43 o
  -3  29   1       54.31       54.35      5.74 o
  -2  29   1       22.05       25.37      4.28 o
  -1  29   1       73.83       80.76      6.92 o
   0  29   1       10.94       14.74      3.08 o
   1  29   1        0.42        0.30      3.08 o
   2  29   1        0.74        1.50      3.13 o
   3  29   1        0.76        0.00      3.22 o
   4  29   1        0.01        0.00      3.20 o
   5  29   1      105.28       96.77      7.98 o
  -5  30   1        2.31        8.66      4.17 o
  -4  30   1        0.08        0.00      4.39 o
  -3  30   1        2.57        6.16      3.51 o
  -2  30   1       73.59       74.12      6.46 o
  -1  30   1      225.49      203.96      7.68 o
   0  30   1       77.48       82.54      5.42 o
   1  30   1      137.06      134.46     12.47 o
   2  30   1       43.46       37.62      5.08 o
   3  30   1       28.96       29.30      4.85 o
   4  30   1        0.34        0.00      3.27 o
  -5  31   1       17.93       24.80      5.24 o
  -4  31   1        4.38        4.44      4.78 o
  -3  31   1       24.56       19.43      6.38 o
  -2  31   1       57.40       59.68      6.12 o
  -1  31   1        1.61        2.64      2.60 o
   0  31   1        7.18        6.30      2.73 o
   1  31   1        1.89        3.55      3.30 o
   2  31   1        9.20        7.29      4.99 o
   3  31   1        7.94        6.14      3.76 o
   4  31   1       20.57       13.33      4.41 o
  -4  32   1        1.07       11.81      5.96 o
  -3  32   1       10.13        1.64      3.51 o
  -2  32   1       41.09       36.69      7.21 o
  -1  32   1       50.68       46.55      4.54 o
   0  32   1        8.01        5.37      2.78 o
   1  32   1        1.85        9.40      4.90 o
   2  32   1        4.34        6.05      4.43 o
   3  32   1       12.57       11.38      3.97 o
   4  32   1        0.14        0.00      3.45 o
  -4  33   1        7.26        9.22      4.19 o
  -3  33   1        8.72        9.83      5.07 o
  -2  33   1        5.87        2.75      4.34 o
  -1  33   1        0.20        1.41      2.78 o
   0  33   1        0.63        0.00      3.29 o
   1  33   1       21.08       24.95      4.71 o
   2  33   1        8.93        4.27      4.62 o
   3  33   1        4.52        5.01      6.16 o
  -4  34   1        3.62        6.24      4.25 o
  -3  34   1        1.37        0.00      3.41 o
  -2  34   1        8.73       12.45      4.22 o
  -1  34   1        0.81        2.53      5.88 o
   0  34   1       58.80       68.23      6.51 o
   1  34   1        0.13        1.56      3.44 o
   2  34   1        0.90        2.11      3.61 o
   3  34   1       14.81       14.31      4.52 o
  -3  35   1        2.40        0.00      4.74 o
  -2  35   1       20.98       24.23      4.92 o
  -1  35   1       92.68      107.27      7.91 o
   0  35   1        0.62        3.07      3.69 o
   1  35   1       12.32        6.27      3.97 o
   2  35   1        0.86        0.86      3.69 o
  -2  36   1        2.73        0.00      3.88 o
  -1  36   1       32.32       33.72      5.52 o
   0  36   1        1.03        0.00      3.62 o
   1  36   1       20.55       23.13      4.88 o
   2  36   1        0.54        0.00      5.84 o
  -2  37   1       18.06       25.72      5.39 o
  -1  37   1        4.56        3.56      4.02 o
   0  37   1        7.62       15.06      4.50 o
   1  37   1       12.59        9.43      4.43 o
   0  38   1        6.56        5.08      4.24 o
  -8   0   2       10.80       17.47      5.75 o
  -6   0   2      243.38      240.50      8.29 o
  -4   0   2      289.23      306.46      8.31 o
  -2   0   2      185.35      167.23      4.47 o
   0   0   2     4952.02     4506.67     57.13 o
   2   0   2        1.23        0.50      1.38 o
   4   0   2      346.70      355.13      8.62 o
   6   0   2       12.63       10.90      4.50 o
  -8   1   2       22.54       21.26      4.12 o
  -7   1   2      110.69      117.17     10.26 o
  -6   1   2      139.52      143.04      5.06 o
  -5   1   2       78.18       80.73      3.48 o
  -4   1   2       25.70       25.29      1.99 o
  -3   1   2      741.44      734.72      8.99 o
  -2   1   2      142.58      143.43      2.97 o
  -1   1   2    12491.76    11514.95    101.57 o
   0   1   2     3809.15     3531.22     35.15 o
   1   1   2      485.50      474.41      9.74 o
   2   1   2      631.87      671.57      9.84 o
   3   1   2      187.69      193.37      3.94 o
   4   1   2        1.04        1.30      1.47 o
   5   1   2      548.55      577.92     12.28 o
   6   1   2       30.20       37.53      5.14 o
   7   1   2       15.54       13.46      4.07 o
  -8   2   2        1.04        3.91      4.42 o
  -7   2   2        1.52        0.00      2.31 o
  -6   2   2      144.67      148.71      7.61 o
  -5   2   2      305.54      349.86      7.64 o
  -4   2   2        6.70        5.59      1.43 o
  -3   2   2        0.82        0.70      1.01 o
  -2   2   2      872.98      860.36      9.50 o
  -1   2   2      433.16      413.46      5.82 o
   0   2   2     2339.67     2270.64     23.08 o
   1   2   2       35.34       33.27      1.60 o
   2   2   2      310.84      353.98      5.57 o
   3   2   2      133.52      142.16      4.31 o
   4   2   2        0.00        0.00      1.51 o
   5   2   2      536.31      507.58     11.28 o
   6   2   2       21.43       27.53      3.84 o
   7   2   2       11.36       13.08      3.92 o
  -8   3   2       10.87       11.46      3.52 o
  -7   3   2       57.68       59.88      4.96 o
  -6   3   2      164.65      162.80      5.00 o
  -5   3   2        9.21        7.05      1.67 o
  -4   3   2       29.51       26.65      2.02 o
  -3   3   2        1.49        2.25      1.08 o
  -2   3   2       33.60       32.83      1.88 o
  -1   3   2      297.97      279.39      3.97 o
   0   3   2     9654.10     8911.03     86.61 o
   1   3   2        8.32        8.49      0.97 o
   2   3   2      325.13      363.31      5.66 o
   3   3   2       63.86       71.86      2.51 o
   4   3   2       14.08       17.59      2.68 o
   5   3   2      231.30      236.42      7.61 o
   6   3   2      109.46      113.83      6.57 o
   7   3   2        5.81        9.90      3.22 o
  -8   4   2        0.55        0.00      2.70 o
  -7   4   2        1.91        0.00      2.20 o
  -6   4   2      176.42      180.27      6.15 o
  -5   4   2       93.54      105.98      3.88 o
  -4   4   2        8.93       11.42      1.57 o
  -3   4   2       24.58       23.16      1.89 o
  -2   4   2      133.65      120.03      3.13 o
  -1   4   2      228.04      239.99      3.53 o
   0   4   2     7678.78     7014.79     68.62 o
   1   4   2      525.66      509.90      6.11 o
   2   4   2       87.44       89.14      3.62 o
   3   4   2      210.93      227.26      4.22 o
   4   4   2       41.13       42.20      2.96 o
   5   4   2       48.82       44.60      4.12 o
   6   4   2      163.16      171.49     12.26 o
   7   4   2       24.20       19.04      3.83 o
  -8   5   2        0.59        0.00      2.90 o
  -7   5   2       12.89       12.69      3.75 o
  -6   5   2       76.33       80.80      3.99 o
  -5   5   2        4.03        2.63      1.43 o
  -4   5   2      123.22      137.73      4.60 o
  -3   5   2      244.69      237.07      4.38 o
  -2   5   2      215.24      211.64      4.13 o
  -1   5   2     1338.78     1268.89     12.71 o
   0   5   2     6150.56     5800.37     51.94 o
   1   5   2     2787.86     2701.13     27.70 o
   2   5   2       23.54       27.52      1.61 o
   3   5   2      247.85      228.95      4.53 o
   4   5   2       39.80       42.32      2.97 o
   5   5   2      138.21      125.65      6.31 o
   6   5   2       85.54       84.25      8.72 o
   7   5   2        8.67        5.35      3.00 o
  -8   6   2        0.03        0.00      2.57 o
  -7   6   2       20.75       20.95      3.26 o
  -6   6   2      191.81      185.52      5.92 o
  -5   6   2      810.03      769.66     10.75 o
  -4   6   2        2.89        2.73      1.30 o
  -3   6   2      216.77      238.89      4.46 o
  -2   6   2      941.46      959.22     11.61 o
  -1   6   2     3247.10     3057.24     28.36 o
   0   6   2     1679.93     1624.25     15.76 o
   1   6   2      206.59      206.19      3.41 o
   2   6   2       36.28       43.46      1.87 o
   3   6   2      170.65      167.25      5.03 o
   4   6   2        0.76        0.06      1.42 o
   5   6   2      233.01      224.17      6.28 o
   6   6   2        5.29        1.10      2.62 o
   7   6   2        0.03        0.00      2.58 o
  -8   7   2        1.61        4.78      3.12 o
  -7   7   2        0.27        0.00      2.00 o
  -6   7   2       21.94       20.00      2.77 o
  -5   7   2      180.10      179.34      4.65 o
  -4   7   2       84.81       82.16      3.32 o
  -3   7   2      738.22      764.61      9.45 o
  -2   7   2        3.87        5.69      1.02 o
  -1   7   2     1288.57     1275.68     12.97 o
   0   7   2        1.15        0.94      1.13 o
   1   7   2       20.05       19.43      1.28 o
   2   7   2      590.46      589.12     16.71 o
   3   7   2      209.85      239.59      5.37 o
   4   7   2       47.15       40.90      3.40 o
   5   7   2       15.51       16.05      2.57 o
   6   7   2       77.41       84.35      6.01 o
   7   7   2        4.95        5.19      3.04 o
  -8   8   2        1.29        1.49      2.96 o
  -7   8   2       17.39       11.53      2.82 o
  -6   8   2        2.34        2.81      1.97 o
  -5   8   2       97.90       97.69      4.63 o
  -4   8   2        9.69        9.91      1.56 o
  -3   8   2     1260.66     1237.04     13.74 o
  -2   8   2        0.71        1.91      0.94 o
  -1   8   2      547.58      514.41      6.33 o
   0   8   2       90.84       89.30      2.24 o
   1   8   2      845.17      793.35      8.89 o
   2   8   2       59.49       60.74      2.83 o
   3   8   2       34.34       34.70      2.52 o
   4   8   2       38.84       37.58      2.90 o
   5   8   2        7.89        5.16      2.19 o
   6   8   2       19.83       14.03      3.27 o
   7   8   2        0.29        5.39      3.18 o
  -8   9   2        0.33        0.00      2.88 o
  -7   9   2       11.82        8.38      2.57 o
  -6   9   2        3.11        5.41      2.13 o
  -5   9   2      110.86      110.22      4.26 o
  -4   9   2      150.61      168.99      4.17 o
  -3   9   2      351.11      326.66      5.45 o
  -2   9   2     1031.35      987.13     11.01 o
  -1   9   2      241.77      241.36      3.91 o
   0   9   2       83.87       78.82      2.22 o
   1   9   2        5.70        5.60      1.00 o
   2   9   2       37.06       41.91      2.46 o
   3   9   2      361.40      393.93     14.30 o
   4   9   2      474.47      455.37      8.58 o
   5   9   2      102.99      101.42      5.81 o
   6   9   2        0.52        0.35      2.55 o
   7   9   2       14.42       11.54      3.56 o
  -8  10   2       26.33       26.99      4.75 o
  -7  10   2        1.61        4.95      2.45 o
  -6  10   2       72.01       63.91      4.17 o
  -5  10   2        0.00        0.00      1.34 o
  -4  10   2       23.22       23.38      1.97 o
  -3  10   2       55.16       51.32      2.49 o
  -2  10   2     1030.70     1022.64     12.54 o
  -1  10   2      102.24       96.55      3.02 o
   0  10   2      969.77      964.70     10.39 o
   1  10   2      434.33      405.91      6.03 o
   2  10   2      103.36      115.02      4.05 o
   3  10   2        2.69        6.89      1.65 o
   4  10   2        4.80        3.01      1.74 o
   5  10   2       26.76       23.03      2.85 o
   6  10   2        2.96        0.00      2.60 o
   7  10   2        2.30        0.00      2.85 o
  -8  11   2        0.24        1.37      2.69 o
  -7  11   2        7.17       11.11      2.69 o
  -6  11   2        3.01        1.19      2.04 o
  -5  11   2        9.27       14.36      1.94 o
  -4  11   2        5.75        5.99      1.44 o
  -3  11   2      461.30      467.03      6.91 o
  -2  11   2      167.46      180.58      5.12 o
  -1  11   2      417.62      404.21      6.80 o
   0  11   2      594.80      547.39     18.36 o
   1  11   2      840.18      798.89     10.01 o
   2  11   2      386.10      394.24      6.78 o
   3  11   2       14.73       16.36      2.02 o
   4  11   2       66.24       62.99      4.17 o
   5  11   2        0.28        0.14      1.95 o
   6  11   2       43.06       42.30      5.55 o
   7  11   2        0.95        1.88      3.11 o
  -8  12   2        0.06        0.64      2.68 o
  -7  12   2        8.42        8.12      2.62 o
  -6  12   2      101.82       89.87      4.92 o
  -5  12   2      108.17      102.00      6.28 o
  -4  12   2        0.01        0.63      2.03 o
  -3  12   2      221.27      228.29      5.07 o
  -2  12   2      108.12       97.99      2.85 o
  -1  12   2       93.45       95.60      2.65 o
   0  12   2       72.25       67.07      2.66 o
   1  12   2       45.14       45.94      2.02 o
   2  12   2       28.42       32.02      2.33 o
   3  12   2       49.97       54.49      3.15 o
   4  12   2        0.46        0.31      1.70 o
   5  12   2        0.39        0.00      1.95 o
   6  12   2       22.55       29.62      4.02 o
   7  12   2        3.51        4.31      3.76 o
  -8  13   2        0.07        0.00      2.38 o
  -7  13   2       85.18       79.78      5.15 o
  -6  13   2        5.32        4.09      2.18 o
  -5  13   2       80.45       91.43      7.10 o
  -4  13   2      205.70      208.05      4.76 o
  -3  13   2      416.58      445.04      7.21 o
  -2  13   2       95.49       86.19      2.86 o
  -1  13   2     1405.16     1506.76     15.63 o
   0  13   2     2215.65     2318.11     22.59 o
   1  13   2      154.11      169.31      3.93 o
   2  13   2        1.87        2.31      1.34 o
   3  13   2      919.73      949.03     13.34 o
   4  13   2       25.11       29.93      2.91 o
   5  13   2      118.58      106.29      5.96 o
   6  13   2       12.14       10.16      2.74 o
   7  13   2        1.47        3.59      3.79 o
  -8  14   2        1.31        2.24      2.84 o
  -7  14   2        0.05        0.00      2.41 o
  -6  14   2        5.43        6.84      2.43 o
  -5  14   2        5.63        5.12      2.07 o
  -4  14   2        7.22        5.41      1.63 o
  -3  14   2     1585.55     1541.22     16.92 o
  -2  14   2     1344.75     1340.37     14.64 o
  -1  14   2      972.13      985.86     11.17 o
   0  14   2      321.11      325.20      6.46 o
   1  14   2        0.89        0.00      1.45 o
   2  14   2      308.15      322.06      6.17 o
   3  14   2      201.67      200.61      8.18 o
   4  14   2      186.42      189.74      5.66 o
   5  14   2      210.90      194.24      6.30 o
   6  14   2       46.50       41.24      4.53 o
   7  14   2       16.03       12.78      5.88 o
  -8  15   2       19.59       26.47      3.92 o
  -7  15   2        4.23        3.20      2.54 o
  -6  15   2       68.56       68.04      4.50 o
  -5  15   2        3.05        5.55      1.96 o
  -4  15   2      172.77      181.85      4.59 o
  -3  15   2       51.06       44.16      2.51 o
  -2  15   2      653.90      653.87      8.56 o
  -1  15   2       63.13       60.25      2.40 o
   0  15   2      436.19      483.42      6.43 o
   1  15   2      338.30      333.56      5.12 o
   2  15   2        6.55        9.59      1.84 o
   3  15   2        0.92        0.00      1.53 o
   4  15   2       42.80       43.40      3.35 o
   5  15   2      185.67      187.11     10.83 o
   6  15   2       40.38       43.73      5.48 o
  -7  16   2       19.17       19.04      3.26 o
  -6  16   2       72.85       73.70      4.70 o
  -5  16   2       20.25       20.25      3.02 o
  -4  16   2       48.16       46.51      2.84 o
  -3  16   2      191.45      190.56      4.38 o
  -2  16   2      318.04      318.35      5.44 o
  -1  16   2        0.68        1.57      1.53 o
   0  16   2     3572.51     3615.21     37.96 o
   1  16   2       95.47       96.45      3.47 o
   2  16   2      413.52      407.43     10.21 o
   3  16   2       25.81       22.59      2.85 o
   4  16   2      174.71      177.75      6.54 o
   5  16   2        2.31        3.46      2.55 o
   6  16   2        7.26       11.29      3.34 o
  -7  17   2        0.55        4.76      2.96 o
  -6  17   2       91.43       85.44      7.01 o
  -5  17   2        9.84        5.40      2.24 o
  -4  17   2      245.45      255.38      5.57 o
  -3  17   2      261.31      230.64      5.24 o
  -2  17   2     2430.13     2488.83     25.11 o
  -1  17   2      608.90      599.52      7.86 o
   0  17   2        1.76        2.01      1.45 o
   1  17   2      315.69      301.36      5.90 o
   2  17   2       13.55       16.88      2.49 o
   3  17   2       29.41       29.91      3.25 o
   4  17   2        6.52        8.13      2.56 o
   5  17   2        0.98        0.00      2.17 o
   6  17   2        0.03        0.00      4.08 o
  -7  18   2        8.26        3.76      3.00 o
  -6  18   2        1.66        0.00      2.57 o
  -5  18   2        7.35       11.51      2.47 o
  -4  18   2      310.07      301.89      6.12 o
  -3  18   2       41.76       42.53      2.58 o
  -2  18   2       46.49       54.84      2.62 o
  -1  18   2       28.55       25.82      1.90 o
   0  18   2      180.45      178.85      7.39 o
   1  18   2       90.82       99.32      3.65 o
   2  18   2      171.30      176.36      5.68 o
   3  18   2        4.01        2.71      2.10 o
   4  18   2       72.49       67.43      5.58 o
   5  18   2        2.08        3.60      2.72 o
   6  18   2       11.84       10.95      3.48 o
  -7  19   2        0.12        0.00      2.75 o
  -6  19   2       10.24        6.43      2.95 o
  -5  19   2        2.42        0.00      2.27 o
  -4  19   2       41.06       50.01      3.43 o
  -3  19   2      279.11      254.88      5.32 o
  -2  19   2        0.68        0.31      1.34 o
  -1  19   2       32.72       41.89      2.72 o
   0  19   2      511.42      529.61      8.57 o
   1  19   2        2.46        2.86      1.77 o
   2  19   2       90.59       92.13      4.87 o
   3  19   2       15.35       17.66      3.38 o
   4  19   2       38.51       38.15      4.03 o
   5  19   2        6.38        9.33      2.91 o
   6  19   2        0.04        1.07      3.05 o
  -7  20   2        1.27        2.28      2.93 o
  -6  20   2      156.56      163.44     10.93 o
  -5  20   2       21.15       17.21      4.53 o
  -4  20   2       49.70       50.61      4.06 o
  -3  20   2      333.87      338.27      7.01 o
  -2  20   2      190.36      185.91      4.95 o
  -1  20   2       31.15       33.93      2.59 o
   0  20   2       18.63       24.54      3.35 o
   1  20   2      149.95      154.43      4.97 o
   2  20   2       12.27       11.61      2.57 o
   3  20   2       96.82      111.53      7.27 o
   4  20   2        2.50        1.64      2.42 o
   5  20   2       35.13       31.40      4.13 o
   6  20   2        0.04        2.48      3.05 o
  -7  21   2        0.64        1.63      3.10 o
  -6  21   2       12.70       16.38      3.56 o
  -5  21   2       13.82       13.47      4.29 o
  -4  21   2       16.73       18.00      3.03 o
  -3  21   2      339.26      353.03      8.45 o
  -2  21   2        8.26       13.43      2.50 o
  -1  21   2      410.94      390.16      7.58 o
   0  21   2      253.87      269.18      5.96 o
   1  21   2      281.06      262.85     10.40 o
   2  21   2      234.23      231.49      6.92 o
   3  21   2      502.39      505.10     11.17 o
   4  21   2       22.78       30.11      3.80 o
   5  21   2        3.00        3.41      2.85 o
   6  21   2        8.35       13.02      3.65 o
  -7  22   2       34.96       32.36      4.66 o
  -6  22   2       10.61       12.95      3.34 o
  -5  22   2      287.76      304.62      9.02 o
  -4  22   2        1.32        2.77      2.88 o
  -3  22   2       78.26       80.88      4.83 o
  -2  22   2      106.32      108.25      5.36 o
  -1  22   2       50.95       62.84      4.10 o
   0  22   2       17.74       19.53      2.30 o
   1  22   2      592.62      611.54     11.42 o
   2  22   2        1.87        0.00      2.18 o
   3  22   2       18.26       21.33      4.16 o
   4  22   2       21.53       29.92      3.90 o
   5  22   2       16.38       12.12      3.32 o
   6  22   2       27.31       25.23      4.56 o
  -7  23   2        0.00        4.11      4.02 o
  -6  23   2        2.82        2.90      3.38 o
  -5  23   2      106.23       95.41      7.07 o
  -4  23   2       79.38       88.32      6.58 o
  -3  23   2      253.52      234.62      7.13 o
  -2  23   2      343.39      331.05      8.32 o
  -1  23   2      190.10      168.74      6.60 o
   0  23   2       78.69       70.70      4.30 o
   1  23   2       61.27       65.73      5.34 o
   2  23   2       38.33       39.19      3.87 o
   3  23   2        5.13        4.54      2.73 o
   4  23   2       38.17       46.20      4.58 o
   5  23   2        1.00        3.68      2.99 o
  -6  24   2       12.57       21.00      4.58 o
  -5  24   2       41.53       46.51     10.27 o
  -4  24   2      211.31      221.84     20.82 o
  -3  24   2      154.13      142.67      7.66 o
  -2  24   2       17.01       21.92      3.03 o
  -1  24   2       50.03       51.97      3.97 o
   0  24   2      569.38      571.66     11.25 o
   1  24   2      119.06      116.89      6.96 o
   2  24   2      632.44      643.56     14.09 o
   3  24   2      130.28      125.76      6.49 o
   4  24   2      191.84      193.11      7.54 o
   5  24   2       65.52       83.99      6.20 o
  -6  25   2        5.11        9.18      3.93 o
  -5  25   2       50.82       52.23      5.74 o
  -4  25   2        3.96        6.13      3.42 o
  -3  25   2      857.61      851.71     21.77 o
  -2  25   2      295.07      333.11      8.63 o
  -1  25   2      315.93      311.83      8.17 o
   0  25   2       41.05       46.81      5.69 o
   1  25   2      417.45      372.29     11.01 o
   2  25   2      221.09      203.38      8.28 o
   3  25   2        0.21        1.78      3.40 o
   4  25   2      155.10      152.11      7.57 o
   5  25   2       33.20       41.90      4.86 o
  -6  26   2        0.03        0.40      3.69 o
  -5  26   2        7.65       10.60      3.74 o
  -4  26   2       56.75       49.76      5.57 o
  -3  26   2      172.77      178.28      8.10 o
  -2  26   2      341.49      321.12     12.61 o
  -1  26   2       87.38       89.35      5.83 o
   0  26   2       31.38       32.44      3.54 o
   1  26   2        9.50        9.01      4.02 o
   2  26   2       44.31       48.08      6.00 o
   3  26   2       75.24       75.38      6.37 o
   4  26   2        1.60        4.57      3.63 o
   5  26   2       16.60       16.88      4.49 o
  -6  27   2       33.68       27.29      5.29 o
  -5  27   2       86.72       92.02      7.44 o
  -4  27   2       84.76       84.52      6.85 o
  -3  27   2       18.38       14.96      3.86 o
  -2  27   2       89.02       93.02      5.49 o
  -1  27   2       52.11       61.16      4.61 o
   0  27   2        6.69        4.37      2.35 o
   1  27   2       32.28       25.90      4.44 o
   2  27   2      229.62      209.48      8.65 o
   3  27   2        8.18        9.23      3.87 o
   4  27   2       30.00       31.11      5.11 o
   5  27   2        0.80        0.00      3.61 o
  -6  28   2        0.30        0.00      3.51 o
  -5  28   2        0.30        2.16      3.45 o
  -4  28   2       51.96       48.68      5.79 o
  -3  28   2        0.16        1.08      3.13 o
  -2  28   2       94.26      101.65      5.96 o
  -1  28   2       84.08       82.75      5.25 o
   0  28   2       21.08       16.16      4.28 o
   1  28   2      141.64      138.36      8.09 o
   2  28   2        9.23       12.84      3.82 o
   3  28   2      137.77      149.32      8.94 o
   4  28   2       54.08       53.91      6.08 o
  -5  29   2        0.19        0.00      3.34 o
  -4  29   2        1.32        3.75      3.43 o
  -3  29   2        3.13        3.32      3.36 o
  -2  29   2       85.74       88.27      5.62 o
  -1  29   2       42.29       43.10      4.13 o
   0  29   2      167.56      157.77      8.09 o
   1  29   2       12.29        8.57      3.65 o
   2  29   2       95.12       99.72      7.40 o
   3  29   2       34.61       36.83      5.18 o
   4  29   2        9.93       10.37      4.26 o
  -5  30   2        9.20        7.50      4.05 o
  -4  30   2       73.65       58.19      6.25 o
  -3  30   2        2.77        0.81      3.25 o
  -2  30   2      105.21      112.47      6.38 o
  -1  30   2       27.40       17.02      5.14 o
   0  30   2        8.82       12.99      3.79 o
   1  30   2        5.20        2.41      3.84 o
   2  30   2        1.37        0.00      2.97 o
   3  30   2       17.82       14.48      6.34 o
   4  30   2        0.19        1.74      5.10 o
  -5  31   2        9.47        9.56      4.63 o
  -4  31   2        1.30        3.40      3.56 o
  -3  31   2       37.88       33.15      5.00 o
  -2  31   2      112.54      114.59      6.56 o
  -1  31   2       34.46       34.39      4.01 o
   0  31   2        1.55        2.27      3.23 o
   1  31   2        4.22        5.00      3.47 o
   2  31   2        5.88        4.98      3.65 o
   3  31   2       46.88       45.04     10.62 o
   4  31   2        9.24        1.86      3.65 o
  -4  32   2        8.78        4.59      3.76 o
  -3  32   2       36.58       29.91      4.98 o
  -2  32   2      249.30      235.18     12.51 o
  -1  32   2       40.68       36.43      4.32 o
   0  32   2       30.66       21.09      4.34 o
   1  32   2       22.53       10.80      3.95 o
   2  32   2        8.82       12.99      4.33 o
   3  32   2       25.36       20.80      4.67 o
  -4  33   2        0.40        0.00      3.69 o
  -3  33   2        0.25        4.09      3.62 o
  -2  33   2        3.55        6.06      3.80 o
  -1  33   2       13.98       10.38      3.33 o
   0  33   2        2.20        0.00      4.32 o
   1  33   2       25.23       25.89      7.42 o
   2  33   2        4.90        6.90      4.02 o
   3  33   2        0.02        3.28      3.75 o
  -3  34   2        0.02        0.00      3.50 o
  -2  34   2        0.79        0.00      3.27 o
  -1  34   2       30.35       26.68      4.79 o
   0  34   2        6.42        4.46      3.68 o
   1  34   2        0.13        3.97      3.79 o
   2  34   2        2.88        0.00      3.70 o
  -3  35   2        0.02        3.22      3.97 o
  -2  35   2        0.21        0.00      3.61 o
  -1  35   2        1.57        0.01      4.24 o
   0  35   2       11.56       11.70      7.81 o
   1  35   2       23.50       13.60      4.43 o
   2  35   2        0.01        0.67      3.97 o
  -2  36   2        0.26        0.00      3.68 o
  -1  36   2        1.10        0.00      3.54 o
   0  36   2        1.71        0.00      3.51 o
   1  36   2        3.58        8.09      4.12 o
  -1  37   2        2.31        1.77      5.08 o
   0  37   2        1.30        0.12      3.75 o
  -7   0   3       66.90       65.75      5.86 o
  -5   0   3      113.40      136.26      5.85 o
  -3   0   3       23.16       22.43      3.62 o
  -1   0   3      956.00      928.25     13.79 o
   1   0   3     1860.65     1912.55     26.73 o
   3   0   3      392.67      377.20     10.46 o
   5   0   3      128.32      144.13     14.36 o
   7   0   3       50.57       41.17      6.84 o
  -8   1   3        1.02        1.42      3.07 o
  -7   1   3       10.02        8.24      2.33 o
  -6   1   3       15.26       13.90      2.34 o
  -5   1   3       92.87       91.25      3.84 o
  -4   1   3        0.70        4.00      1.35 o
  -3   1   3        5.57        3.53      1.21 o
  -2   1   3     2520.88     2393.17     23.22 o
  -1   1   3      937.82      870.76     10.49 o
   0   1   3     1472.86     1406.09     18.89 o
   1   1   3     2953.51     2991.56     31.11 o
   2   1   3      429.33      490.14      6.75 o
   3   1   3      122.07      122.12      4.85 o
   4   1   3      200.01      207.36      7.03 o
   5   1   3       12.98       13.40      2.97 o
   6   1   3      132.55      133.85      8.39 o
   7   1   3        9.95        9.00      3.45 o
  -8   2   3        0.40        0.72      4.02 o
  -7   2   3        6.72        6.68      2.28 o
  -6   2   3      228.09      241.73      6.13 o
  -5   2   3      149.26      151.46      4.30 o
  -4   2   3       33.18       30.92      2.21 o
  -3   2   3     2234.03     2244.74     22.62 o
  -2   2   3      813.67      837.43      9.54 o
  -1   2   3     3523.81     3471.16     32.08 o
   0   2   3     1685.26     1710.80     18.53 o
   1   2   3      308.18      335.16      4.91 o
   2   2   3       79.40       85.16      2.63 o
   3   2   3       79.58       82.80      3.43 o
   4   2   3       17.89       13.91      2.58 o
   5   2   3      102.31      113.99      6.12 o
   6   2   3       34.21       38.56      4.28 o
   7   2   3       18.02       21.84      3.96 o
  -8   3   3        9.33       13.50      3.61 o
  -7   3   3        0.10        1.49      3.13 o
  -6   3   3       53.87       54.70      3.45 o
  -5   3   3       60.11       56.32      3.38 o
  -4   3   3       23.31       24.54      2.04 o
  -3   3   3      398.72      402.57      6.16 o
  -2   3   3       72.63       66.25      2.26 o
  -1   3   3      569.73      625.93      7.17 o
   0   3   3      283.59      280.44      5.02 o
   1   3   3      164.66      185.32      3.45 o
   2   3   3      212.88      229.15      4.23 o
   3   3   3      793.52      796.38     18.45 o
   4   3   3       35.20       30.85      2.73 o
   5   3   3      132.23      134.16      6.38 o
   6   3   3        0.55        0.08      2.62 o
   7   3   3        0.02        0.00      3.29 o
  -8   4   3        0.87        0.48      3.13 o
  -7   4   3        0.04        0.00      2.08 o
  -6   4   3        2.07        2.35      2.13 o
  -5   4   3       55.25       52.99      3.39 o
  -4   4   3        0.96        1.58      1.42 o
  -3   4   3      138.92      136.91      3.44 o
  -2   4   3       55.67       58.14      2.16 o
  -1   4   3     1791.13     1827.45     17.89 o
   0   4   3      143.78      133.16      2.75 o
   1   4   3        0.00        0.37      0.91 o
   2   4   3       14.16       14.75      1.57 o
   3   4   3      422.24      400.10     16.77 o
   4   4   3      136.81      137.10      4.80 o
   5   4   3       20.52       19.80      3.29 o
   6   4   3       55.39       49.30      4.99 o
   7   4   3        0.66        7.97      3.87 o
  -8   5   3        4.85        5.14      2.85 o
  -7   5   3       39.71       33.28      3.70 o
  -6   5   3       33.27       29.19      2.77 o
  -5   5   3        1.31        1.55      1.46 o
  -4   5   3      537.30      549.80      8.09 o
  -3   5   3        8.27       10.55      1.40 o
  -2   5   3        9.66       10.37      1.25 o
  -1   5   3      137.43      139.19      2.79 o
   0   5   3       67.12       56.18      1.93 o
   1   5   3      480.38      491.81      6.48 o
   2   5   3        2.04        6.34      1.19 o
   3   5   3       98.60       95.82      3.78 o
   4   5   3      131.52      127.21      4.70 o
   5   5   3       16.02       20.12      3.30 o
   6   5   3        3.03        2.34      4.35 o
   7   5   3        1.38        0.11      3.06 o
  -8   6   3        2.76        0.41      2.81 o
  -7   6   3        8.41        5.88      2.50 o
  -6   6   3       76.88       73.70      3.92 o
  -5   6   3      116.26      112.68      4.05 o
  -4   6   3        3.90        9.42      1.77 o
  -3   6   3      190.85      203.44      4.76 o
  -2   6   3        4.64        6.23      1.52 o
  -1   6   3      303.51      294.82      4.47 o
   0   6   3       16.16       15.54      1.21 o
   1   6   3       17.52       15.44      1.36 o
   2   6   3      106.84      119.68      3.32 o
   3   6   3       10.75        4.14      1.85 o
   4   6   3       70.57       77.02      4.04 o
   5   6   3        6.09        7.03      2.67 o
   6   6   3       22.46       17.74      3.47 o
   7   6   3        0.16        1.80      2.95 o
  -8   7   3        0.71        4.41      2.65 o
  -7   7   3       90.56       81.23      5.02 o
  -6   7   3        1.14        2.22      2.12 o
  -5   7   3       45.06       47.92      2.93 o
  -4   7   3      216.04      213.27      4.74 o
  -3   7   3       45.46       42.40      3.50 o
  -2   7   3       43.89       45.79      2.16 o
  -1   7   3        5.29        4.19      1.06 o
   0   7   3       80.65       81.86      2.40 o
   1   7   3        0.67        0.87      1.05 o
   2   7   3      624.24      664.01      8.46 o
   3   7   3      273.75      287.18      7.10 o
   4   7   3      165.78      152.61      5.13 o
   5   7   3        1.03        1.49      2.39 o
   6   7   3       12.79       18.86      3.66 o
   7   7   3        0.02        0.00      3.10 o
  -8   8   3        0.20        0.00      2.40 o
  -7   8   3        3.81        4.20      2.47 o
  -6   8   3       41.96       47.09      3.30 o
  -5   8   3       11.00       10.71      1.87 o
  -4   8   3      119.08      105.79      3.59 o
  -3   8   3      193.29      183.82      4.53 o
  -2   8   3      114.19       98.71      2.84 o
  -1   8   3     1868.61     1995.62     19.78 o
   0   8   3      914.00      980.18     10.75 o
   1   8   3        1.13        3.02      1.08 o
   2   8   3       57.28       59.83      2.57 o
   3   8   3       65.95       80.27      4.37 o
   4   8   3       35.85       34.30      3.44 o
   5   8   3       70.81       63.01      4.82 o
   6   8   3       77.74       80.50      5.96 o
  -8   9   3        6.80        5.99      2.95 o
  -7   9   3        9.34       10.90      2.84 o
  -6   9   3      147.23      138.27      5.07 o
  -5   9   3       36.80       38.49      3.00 o
  -4   9   3       30.60       34.40      2.37 o
  -3   9   3        3.46        3.07      1.23 o
  -2   9   3       84.09       87.45      2.81 o
  -1   9   3      616.72      663.07      8.11 o
   0   9   3     1304.92     1417.62     14.71 o
   1   9   3       11.94       19.37      1.65 o
   2   9   3      845.03      872.11     13.01 o
   3   9   3       51.42       55.45      3.69 o
   4   9   3       25.36       23.40      2.67 o
   5   9   3       90.29       86.50      5.61 o
   6   9   3        3.84        6.44      3.06 o
  -8  10   3       19.30       13.82      3.21 o
  -7  10   3       59.23       52.13      4.24 o
  -6  10   3       77.39       86.17      4.75 o
  -5  10   3        0.14        0.27      1.49 o
  -4  10   3      657.20      598.78      9.00 o
  -3  10   3        6.89        3.59      1.17 o
  -2  10   3      145.98      169.50      3.76 o
  -1  10   3        0.16        0.00      1.07 o
   0  10   3      253.04      244.38      4.96 o
   1  10   3        4.98        5.54      1.66 o
   2  10   3      637.79      643.74      9.70 o
   3  10   3      141.95      147.46      6.02 o
   4  10   3      359.04      335.11      7.60 o
   5  10   3       10.01        6.56      2.75 o
   6  10   3       37.21       39.09      4.53 o
  -8  11   3        5.86        2.07      2.77 o
  -7  11   3        5.36        5.21      2.52 o
  -6  11   3      117.58      105.21      5.30 o
  -5  11   3       31.26       39.18      2.84 o
  -4  11   3       92.91      104.56      3.78 o
  -3  11   3       97.79      103.59      3.27 o
  -2  11   3     1446.48     1498.37     16.04 o
  -1  11   3     1501.42     1656.11     17.13 o
   0  11   3      264.08      285.02      4.70 o
   1  11   3     1151.34     1199.28     13.17 o
   2  11   3       73.54       84.32      4.71 o
   3  11   3      166.35      175.51      6.54 o
   4  11   3      340.01      343.62      7.72 o
   5  11   3        5.69        5.01      2.25 o
   6  11   3        0.64        3.84      2.85 o
  -8  12   3       25.63       33.00      5.03 o
  -7  12   3        4.96        4.76      2.57 o
  -6  12   3       61.98       57.30      4.06 o
  -5  12   3      151.95      161.55      4.70 o
  -4  12   3       49.21       51.96      2.89 o
  -3  12   3      423.84      454.33      7.08 o
  -2  12   3      399.47      396.28      7.60 o
  -1  12   3      326.51      344.44      5.44 o
   0  12   3      124.70      148.04      3.43 o
   1  12   3      295.23      306.00      5.02 o
   2  12   3       26.38       29.32      2.40 o
   3  12   3      662.67      668.79     12.17 o
   4  12   3        1.73        1.35      3.54 o
   5  12   3        2.79        6.68      2.45 o
   6  12   3        1.50        0.00      3.07 o
  -8  13   3        0.92        2.11      2.87 o
  -7  13   3        0.03        0.00      2.37 o
  -6  13   3       40.70       48.15      3.85 o
  -5  13   3       16.76       15.90      2.24 o
  -4  13   3      344.11      350.25      6.51 o
  -3  13   3     2541.58     2476.65     25.34 o
  -2  13   3      577.28      613.36      8.26 o
  -1  13   3      274.46      272.17      4.79 o
   0  13   3      416.21      450.30      6.43 o
   1  13   3       43.99       46.45      2.24 o
   2  13   3      108.34       99.72      3.92 o
   3  13   3        2.64        5.22      2.01 o
   4  13   3       16.39       21.77      3.20 o
   5  13   3       95.71       84.65      5.59 o
   6  13   3        0.03        0.00      3.25 o
  -8  14   3        1.12        0.00      2.53 o
  -7  14   3        1.84        1.52      2.50 o
  -6  14   3       35.02       41.64      3.71 o
  -5  14   3       48.10       46.57      3.13 o
  -4  14   3       13.05       12.16      1.93 o
  -3  14   3       49.79       50.75      2.74 o
  -2  14   3      108.05       83.11      5.44 o
  -1  14   3       89.39       88.08      3.03 o
   0  14   3       14.50       12.80      1.50 o
   1  14   3      127.72      127.68      3.32 o
   2  14   3       27.47       29.93      2.46 o
   3  14   3        4.70        3.21      2.19 o
   4  14   3       15.34       18.17      4.45 o
   5  14   3       33.62       37.71      6.89 o
   6  14   3       11.43       13.16      4.19 o
  -8  15   3        0.46        2.51      2.83 o
  -7  15   3        7.11        3.95      2.68 o
  -6  15   3        0.03        0.00      2.15 o
  -5  15   3       38.79       41.63      2.99 o
  -4  15   3      222.62      226.33      6.21 o
  -3  15   3      807.03      765.48     11.23 o
  -2  15   3      137.34      123.86      4.22 o
  -1  15   3      147.43      177.16      4.28 o
   0  15   3        5.70        6.81      1.32 o
   1  15   3        0.21        0.00      1.07 o
   2  15   3        1.61        0.69      1.38 o
   3  15   3       61.75       68.70      4.46 o
   4  15   3      122.24      122.14      6.29 o
   5  15   3        2.23        0.00      2.57 o
   6  15   3       20.72       19.55      4.67 o
  -8  16   3        4.27        8.05      3.15 o
  -7  16   3       38.00       36.14      3.94 o
  -6  16   3        0.06        0.00      2.10 o
  -5  16   3        6.18        6.24      1.99 o
  -4  16   3        5.19        4.34      1.48 o
  -3  16   3      111.04      112.94      5.63 o
  -2  16   3      475.32      469.21      7.17 o
  -1  16   3      104.62      105.84      3.41 o
   0  16   3       48.76       48.38      2.36 o
   1  16   3       12.36       10.65      1.46 o
   2  16   3        0.20        0.56      2.64 o
   3  16   3      335.59      313.90      8.19 o
   4  16   3       27.67       35.83      6.78 o
   5  16   3        2.50        1.23      2.47 o
   6  16   3        0.10        0.77      3.28 o
  -7  17   3        6.93        7.62      2.76 o
  -6  17   3       28.89       24.90      3.28 o
  -5  17   3        4.81        4.05      2.15 o
  -4  17   3       34.36       32.03      2.56 o
  -3  17   3       34.47       34.81      2.76 o
  -2  17   3       39.01       38.71      2.40 o
  -1  17   3      239.08      247.28      5.63 o
   0  17   3       11.17        7.22      2.17 o
   1  17   3       27.79       18.89      3.12 o
   2  17   3      205.29      207.22     12.58 o
   3  17   3      158.98      151.77      6.07 o
   4  17   3       63.78       73.72      6.49 o
   5  17   3        6.35       14.08      3.43 o
   6  17   3       27.57       33.88      5.33 o
  -7  18   3        0.02        3.31      3.07 o
  -6  18   3        5.12        0.94      2.34 o
  -5  18   3        4.16        2.23      1.90 o
  -4  18   3       87.33       82.47      3.90 o
  -3  18   3      108.25      114.99      6.98 o
  -2  18   3      133.09      127.85      3.72 o
  -1  18   3       73.03       68.92      3.88 o
   0  18   3       81.70       81.92      4.78 o
   1  18   3       49.99       56.61     13.03 o
   2  18   3       54.66       53.25      3.98 o
   3  18   3      121.57      129.43      6.34 o
   4  18   3      143.35      154.58      7.15 o
   5  18   3       16.60       13.02      3.26 o
   6  18   3        2.62        5.51      3.30 o
  -7  19   3        1.62        2.42      3.02 o
  -6  19   3        2.44        2.35      2.75 o
  -5  19   3       17.26       20.91      2.90 o
  -4  19   3      697.32      684.66     11.44 o
  -3  19   3      320.65      312.67      6.14 o
  -2  19   3       12.85       10.88      2.72 o
  -1  19   3       18.22       18.46      2.31 o
   0  19   3       22.07       17.61      3.20 o
   1  19   3       52.44       53.82      3.65 o
   2  19   3      189.53      174.15      6.12 o
   3  19   3      229.15      247.13      7.69 o
   4  19   3       84.31       85.42      5.69 o
   5  19   3       13.61       10.12      4.71 o
   6  19   3        9.69       10.26      3.71 o
  -7  20   3        0.77        0.00      2.75 o
  -6  20   3       18.30       12.59      3.81 o
  -5  20   3        1.66        4.78      2.57 o
  -4  20   3        1.02        7.52      2.45 o
  -3  20   3       15.20       15.72      2.50 o
  -2  20   3       35.75       38.83      3.42 o
  -1  20   3       80.77       93.48      4.17 o
   0  20   3        1.96        3.30      2.52 o
   1  20   3       21.47       24.72      3.46 o
   2  20   3      138.74      127.61      6.08 o
   3  20   3       74.90       75.05      5.11 o
   4  20   3        0.01        0.00      2.52 o
   5  20   3        0.14        0.00      2.87 o
  -7  21   3        0.36        0.69      4.43 o
  -6  21   3        5.90        4.46      2.66 o
  -5  21   3       36.33       33.27      3.97 o
  -4  21   3      748.38      743.71     14.01 o
  -3  21   3      348.43      346.31      8.24 o
  -2  21   3       86.33       84.32      5.49 o
  -1  21   3       21.40       21.28      2.46 o
   0  21   3       44.08       37.37      2.84 o
   1  21   3       30.79       30.50      3.21 o
   2  21   3        6.04        5.05      2.51 o
   3  21   3        0.01        0.21      2.55 o
   4  21   3        6.08        9.06      3.02 o
   5  21   3        0.14        2.05      3.06 o
  -7  22   3       24.47       29.50      7.39 o
  -6  22   3        6.80        3.00      3.31 o
  -5  22   3       49.00       51.89      7.81 o
  -4  22   3       54.64       54.71      4.42 o
  -3  22   3        5.16        4.46      2.44 o
  -2  22   3       75.01       81.75      4.92 o
  -1  22   3       23.84       26.13      2.70 o
   0  22   3      120.07      117.88      4.55 o
   1  22   3      109.19      116.82      5.68 o
   2  22   3       79.75       80.96      9.28 o
   3  22   3        0.01        2.08      2.68 o
   4  22   3        1.27        1.32      2.63 o
   5  22   3        1.64        3.70      3.06 o
  -7  23   3        1.74        6.94      3.87 o
  -6  23   3        2.23        0.00      3.13 o
  -5  23   3       48.11       48.33      5.46 o
  -4  23   3       59.09       68.15      6.08 o
  -3  23   3       27.91       28.31      3.42 o
  -2  23   3        0.39        0.00      2.50 o
  -1  23   3       10.19       10.47      3.02 o
   0  23   3       26.33       33.72      2.99 o
   1  23   3       10.88       13.16      2.88 o
   2  23   3       97.49      108.37      5.91 o
   3  23   3      176.10      178.87      7.56 o
   4  23   3        1.30        4.80      2.96 o
   5  23   3        2.69        4.69      3.20 o
  -6  24   3        1.49        1.55      3.88 o
  -5  24   3       56.55       47.15      5.49 o
  -4  24   3        8.18        5.76      3.31 o
  -3  24   3      122.47      114.09      6.02 o
  -2  24   3       44.24       46.52      4.03 o
  -1  24   3       17.20       19.13      3.48 o
   0  24   3       42.03       37.28      3.56 o
   1  24   3       15.67       12.81      3.65 o
   2  24   3       54.86       57.85      5.80 o
   3  24   3      138.89      173.05      7.71 o
   4  24   3       13.32       15.02      3.64 o
   5  24   3        4.07        1.45      3.22 o
  -6  25   3       10.44        3.90      3.62 o
  -5  25   3        0.31        0.00      3.01 o
  -4  25   3       45.29       50.37      5.62 o
  -3  25   3      195.96      210.99      9.28 o
  -2  25   3        2.87        3.67      2.45 o
  -1  25   3       53.75       54.50      4.28 o
   0  25   3        7.85        7.40      3.09 o
   1  25   3        6.38        4.49      3.04 o
   2  25   3        8.61       10.39      3.64 o
   3  25   3        0.76        3.92      3.07 o
   4  25   3       28.73       26.25      4.13 o
  -6  26   3       32.86       34.72      5.47 o
  -5  26   3        1.69        0.14      3.35 o
  -4  26   3      102.23       94.46      7.18 o
  -3  26   3       38.62       43.34      4.18 o
  -2  26   3        7.87        3.56      3.16 o
  -1  26   3       53.54       65.89      4.70 o
   0  26   3        1.00        0.00      2.78 o
   1  26   3       51.27       52.19      5.29 o
   2  26   3      115.68      126.64      7.91 o
   3  26   3       29.47       39.30      5.94 o
   4  26   3       11.19       15.61      3.81 o
  -6  27   3        1.16        0.73      3.63 o
  -5  27   3        0.14        1.98      3.32 o
  -4  27   3       52.53       62.69      7.72 o
  -3  27   3      134.99      142.29      7.08 o
  -2  27   3        8.26       16.02      3.14 o
  -1  27   3       95.70       93.03      6.26 o
   0  27   3       10.04        9.09      3.51 o
   1  27   3       54.65       59.96     10.86 o
   2  27   3        0.03        0.00      4.44 o
   3  27   3        5.93        5.04      3.68 o
   4  27   3        0.54        6.86      3.82 o
  -5  28   3       46.39       51.55      6.06 o
  -4  28   3       13.36        8.67      3.83 o
  -3  28   3      165.04      178.53      7.68 o
  -2  28   3       44.15       45.32      4.42 o
  -1  28   3       38.83       31.36      3.76 o
   0  28   3        0.22        0.00      2.90 o
   1  28   3        5.44        1.73      3.27 o
   2  28   3        0.15        1.28      3.13 o
   3  28   3        0.62        0.00      2.96 o
   4  28   3       39.04       53.35      6.21 o
  -5  29   3        6.28        7.22      5.47 o
  -4  29   3       52.40       58.71      6.37 o
  -3  29   3       42.36       40.61      5.24 o
  -2  29   3       53.60       59.84      4.92 o
  -1  29   3       17.19       21.12      3.43 o
   0  29   3       92.88       82.87      8.46 o
   1  29   3        0.26        0.00      2.95 o
   2  29   3        2.54        0.00      3.28 o
   3  29   3        0.27        0.00      3.04 o
   4  29   3       35.05       27.33      5.25 o
  -5  30   3       10.11       12.08      5.72 o
  -4  30   3       17.23       15.80      4.29 o
  -3  30   3       17.21       16.51      4.38 o
  -2  30   3       19.15       30.82      5.10 o
  -1  30   3       19.96       15.31      3.28 o
   0  30   3       23.79       28.31      4.81 o
   1  30   3        0.09        0.77      3.30 o
   2  30   3       10.46       10.77      3.94 o
   3  30   3        0.55        1.27      3.73 o
  -5  31   3        0.00        0.00      3.61 o
  -4  31   3        3.42        0.15      3.61 o
  -3  31   3       11.14        1.84      5.25 o
  -2  31   3        4.01        4.58      3.01 o
  -1  31   3       16.01       15.73      4.25 o
   0  31   3       26.64       26.15      5.19 o
   1  31   3       25.92       22.16      4.57 o
   2  31   3       30.46       21.62      4.85 o
   3  31   3       41.57       47.67      6.30 o
  -4  32   3       56.40       60.54      6.79 o
  -3  32   3        1.12        2.95      3.56 o
  -2  32   3      103.27       95.36      6.40 o
  -1  32   3       20.60       11.79      4.84 o
   0  32   3        5.94        5.87      3.78 o
   1  32   3        4.57        5.42      3.93 o
   2  32   3       18.97       19.38      4.76 o
  -4  33   3        3.06        2.62      3.90 o
  -3  33   3        0.09        0.00      3.47 o
  -2  33   3       40.33       46.21      4.72 o
  -1  33   3       25.01       25.51      4.76 o
   0  33   3        0.92        6.26      3.83 o
   1  33   3       41.18       41.00      5.75 o
   2  33   3       34.34       47.60      8.24 o
  -3  34   3        6.62        0.54      4.07 o
  -2  34   3       29.55       26.78      4.37 o
  -1  34   3       13.97       13.43      4.41 o
   0  34   3        0.70        4.59      4.08 o
   1  34   3        0.33        0.00      3.68 o
   2  34   3       18.54       15.91      7.21 o
  -3  35   3        3.32        2.97      4.20 o
  -2  35   3        3.77       11.21      4.34 o
  -1  35   3        0.93        4.02      3.81 o
   0  35   3       16.62       13.29      6.00 o
   1  35   3        2.73        0.00      3.70 o
  -1  36   3        5.97        3.02      4.11 o
   0  36   3        1.24        2.64      4.10 o
  -8   0   4       22.73       24.83      6.11 o
  -6   0   4       27.57       29.37      5.01 o
  -4   0   4      286.52      295.40      9.85 o
  -2   0   4     1119.85     1150.53     17.78 o
   0   0   4       91.10       82.90      4.71 o
   2   0   4        0.66        0.26      1.49 o
   4   0   4        0.15        0.00      2.69 o
   6   0   4       21.45       17.29      8.03 o
  -8   1   4       21.62       25.17      3.96 o
  -7   1   4       53.42       59.98      4.01 o
  -6   1   4        1.60        0.00      1.74 o
  -5   1   4       11.35       12.06      2.00 o
  -4   1   4        2.14        2.89      1.40 o
  -3   1   4       50.89       56.14      2.60 o
  -2   1   4       40.96       38.61      2.58 o
  -1   1   4      741.59      723.91     11.38 o
   0   1   4        9.47        7.28      1.19 o
   1   1   4        8.01        7.59      1.57 o
   2   1   4      264.80      269.54      4.92 o
   3   1   4       62.38       61.70      3.34 o
   4   1   4       41.56       43.85      7.24 o
   5   1   4        6.47        7.04      2.79 o
   6   1   4        1.03        1.36      3.11 o
  -8   2   4        2.67        1.30      3.00 o
  -7   2   4       17.07       15.26      2.69 o
  -6   2   4       60.83       65.44      4.77 o
  -5   2   4      145.42      140.27      4.32 o
  -4   2   4      129.25      131.86      3.77 o
  -3   2   4      161.76      170.00      5.14 o
  -2   2   4      496.96      551.28      7.15 o
  -1   2   4        0.32        0.00      1.04 o
   0   2   4      477.49      474.05      7.00 o
   1   2   4        3.84        9.52      1.23 o
   2   2   4       36.14       38.84      2.47 o
   3   2   4        3.54        7.59      2.89 o
   4   2   4       10.19       11.99      3.01 o
   5   2   4       97.04      107.83      7.52 o
   6   2   4       25.04       21.78      4.53 o
  -8   3   4        1.70        3.79      2.58 o
  -7   3   4        0.01        0.00      2.26 o
  -6   3   4       13.08       10.67      2.63 o
  -5   3   4       20.31       19.89      2.26 o
  -4   3   4      150.65      158.94      4.13 o
  -3   3   4      409.12      388.32      6.20 o
  -2   3   4      131.58      142.51      3.17 o
  -1   3   4      526.86      510.17      7.83 o
   0   3   4      429.24      467.21      7.04 o
   1   3   4       94.01       86.04      3.08 o
   2   3   4       33.94       35.01      2.15 o
   3   3   4        0.40        0.52      1.42 o
   4   3   4       70.78       65.53      4.51 o
   5   3   4      115.16      119.52      7.66 o
   6   3   4       22.21       26.39      4.76 o
  -8   4   4        1.58        3.36      2.67 o
  -7   4   4       12.40        7.33      2.42 o
  -6   4   4       24.60       26.61      3.93 o
  -5   4   4        0.00        1.14      1.71 o
  -4   4   4       39.77       38.79      3.08 o
  -3   4   4     1393.19     1402.24     15.56 o
  -2   4   4      241.65      247.79      4.35 o
  -1   4   4     2575.85     2570.07     27.63 o
   0   4   4     2500.61     2510.90     30.37 o
   1   4   4        2.75        6.00      2.13 o
   2   4   4      381.81      365.80      7.87 o
   3   4   4       86.00       98.09      4.38 o
   4   4   4       14.10       13.49      2.67 o
   5   4   4      157.93      163.75      8.28 o
   6   4   4       11.66       14.39      4.05 o
  -8   5   4        0.21        0.00      2.62 o
  -7   5   4      273.11      268.03      6.93 o
  -6   5   4      557.08      558.51      9.57 o
  -5   5   4       63.31       61.48      3.38 o
  -4   5   4       69.20       78.32      3.24 o
  -3   5   4      785.46      778.82      9.93 o
  -2   5   4      137.68      152.69      3.65 o
  -1   5   4     1068.30     1047.48     13.07 o
   0   5   4     1256.78     1243.40     14.38 o
   1   5   4      310.53      340.36      5.70 o
   2   5   4        4.37        3.74      1.81 o
   3   5   4      240.93      234.86      5.74 o
   4   5   4       13.59       16.84      4.18 o
   5   5   4       11.06        5.47      3.15 o
   6   5   4        1.92        3.63      3.60 o
  -8   6   4        0.33        0.00      2.41 o
  -7   6   4        9.34       11.76      2.53 o
  -6   6   4       64.09       69.25      6.88 o
  -5   6   4       63.03       65.31      3.58 o
  -4   6   4       15.07       18.90      1.96 o
  -3   6   4      370.22      380.11      6.21 o
  -2   6   4       59.02       56.21      2.37 o
  -1   6   4        4.58        7.18      1.13 o
   0   6   4       48.85       66.24      2.65 o
   1   6   4      498.08      502.02      6.93 o
   2   6   4        0.29        1.36      1.20 o
   3   6   4       94.73       99.57      8.37 o
   4   6   4       33.21       31.63      3.59 o
   5   6   4        4.36        7.52      3.06 o
   6   6   4       13.18       14.45      4.16 o
  -8   7   4        1.90        3.55      2.77 o
  -7   7   4        0.56        0.00      2.24 o
  -6   7   4      102.40      102.35      4.62 o
  -5   7   4      163.81      155.26      4.53 o
  -4   7   4      281.95      309.27      5.96 o
  -3   7   4      175.62      171.19      4.04 o
  -2   7   4      591.29      637.43      8.27 o
  -1   7   4       62.49       77.78      2.53 o
   0   7   4     4788.39     4812.38     44.67 o
   1   7   4        7.13        8.74      1.33 o
   2   7   4       55.05       54.09      3.05 o
   3   7   4      162.22      163.42      5.56 o
   4   7   4        4.40        0.00      1.83 o
   5   7   4        6.66        2.67      3.00 o
   6   7   4       90.05       80.27      8.82 o
  -8   8   4       13.40       12.86      3.15 o
  -7   8   4        1.73        0.00      2.33 o
  -6   8   4      176.95      184.23      5.40 o
  -5   8   4       32.66       39.06      2.88 o
  -4   8   4      114.11      131.08      5.62 o
  -3   8   4       89.85       88.20      3.20 o
  -2   8   4      559.32      598.74      8.04 o
  -1   8   4      434.39      419.25      6.04 o
   0   8   4      651.36      604.86      7.78 o
   1   8   4      884.52      899.56     10.70 o
   2   8   4      642.71      651.56     10.05 o
   3   8   4      232.37      223.73      5.80 o
   4   8   4       11.45        6.76      2.22 o
   5   8   4        7.81        4.33      2.97 o
   6   8   4        8.90        9.22      3.79 o
  -8   9   4        4.34        3.91      2.79 o
  -7   9   4       20.46       22.12      3.23 o
  -6   9   4       87.32       97.33      4.61 o
  -5   9   4       84.25       88.35      4.34 o
  -4   9   4      249.57      249.61      7.75 o
  -3   9   4        6.38        9.42      1.52 o
  -2   9   4      187.81      211.13      4.35 o
  -1   9   4      232.42      248.12      4.48 o
   0   9   4      653.27      627.39      8.05 o
   1   9   4      129.87      122.72      3.39 o
   2   9   4        5.15        3.50      1.59 o
   3   9   4        2.97        0.00      1.63 o
   4   9   4      110.45      112.50      5.93 o
   5   9   4        9.07       13.63      4.42 o
   6   9   4       18.33       21.04      4.73 o
  -8  10   4        1.10        0.04      2.68 o
  -7  10   4       32.33       30.77      3.62 o
  -6  10   4        2.63        1.07      1.90 o
  -5  10   4      347.20      347.88      6.95 o
  -4  10   4      137.30      126.73      3.97 o
  -3  10   4        5.52        4.69      1.38 o
  -2  10   4      120.07      122.57      5.66 o
  -1  10   4        1.56        1.20      1.11 o
   0  10   4        0.11        3.06      1.19 o
   1  10   4      140.65      150.72      3.91 o
   2  10   4       43.03       44.03      3.31 o
   3  10   4        5.83        8.01      2.05 o
   4  10   4        3.93        7.21      2.56 o
   5  10   4       61.14       56.63      5.71 o
   6  10   4        0.00        2.55      3.53 o
  -8  11   4        0.01        3.42      2.91 o
  -7  11   4       78.79       76.12      5.02 o
  -6  11   4        0.02        2.82      1.92 o
  -5  11   4      321.38      328.11      6.80 o
  -4  11   4       16.03       14.18      1.86 o
  -3  11   4       71.85       79.40      3.33 o
  -2  11   4       17.08       17.51      1.73 o
  -1  11   4      454.72      450.83      6.66 o
   0  11   4      116.69      112.33      3.25 o
   1  11   4        5.58        8.85      1.51 o
   2  11   4      244.62      231.48      5.63 o
   3  11   4       96.39       89.10      4.96 o
   4  11   4       64.76       68.25      4.87 o
   5  11   4        3.37        2.34      3.17 o
   6  11   4        5.78        6.96      4.89 o
  -8  12   4        1.61        0.38      2.70 o
  -7  12   4        6.07        5.98      2.67 o
  -6  12   4       48.25       51.60      3.57 o
  -5  12   4      273.19      284.66      6.41 o
  -4  12   4      168.84      156.98      4.96 o
  -3  12   4        0.10        0.00      1.26 o
  -2  12   4       79.78       71.39      3.01 o
  -1  12   4      366.27      357.51      5.88 o
   0  12   4      242.38      251.14      4.73 o
   1  12   4        0.36        0.91      1.29 o
   2  12   4       39.23       37.01      2.84 o
   3  12   4        1.90        0.90      1.92 o
   4  12   4       10.60        9.02      2.47 o
   5  12   4       95.67      107.74     11.81 o
   6  12   4        3.12       12.76      5.20 o
  -8  13   4        9.94       11.28      3.28 o
  -7  13   4        1.76        6.07      2.69 o
  -6  13   4      105.75      105.41      5.03 o
  -5  13   4       28.46       34.11      2.88 o
  -4  13   4      121.82      122.78      4.79 o
  -3  13   4       34.01       39.46      2.58 o
  -2  13   4        2.07        1.53      1.33 o
  -1  13   4      215.60      208.76      4.44 o
   0  13   4       91.74       95.07      3.20 o
   1  13   4        2.78        3.00      1.45 o
   2  13   4      257.95      253.59      6.07 o
   3  13   4      141.18      151.06      5.25 o
   4  13   4        0.38        0.52      2.82 o
   5  13   4       66.42       75.34      8.13 o
   6  13   4       18.72       27.13      5.97 o
  -8  14   4        0.00        0.00      2.60 o
  -7  14   4       13.04       15.34      3.18 o
  -6  14   4        0.43        0.00      2.21 o
  -5  14   4        9.72       10.10      2.24 o
  -4  14   4       66.82       68.39      4.14 o
  -3  14   4        3.54        4.52      1.54 o
  -2  14   4      372.20      365.16      6.30 o
  -1  14   4       22.51       27.83      2.13 o
   0  14   4      351.93      322.01      5.63 o
   1  14   4       62.84       58.39      3.50 o
   2  14   4       72.16       70.55      4.35 o
   3  14   4       17.91       20.83      4.39 o
   4  14   4       26.01       32.16      7.57 o
   5  14   4        0.60        6.95      4.32 o
  -8  15   4        1.56        1.92      2.92 o
  -7  15   4        0.00        0.00      2.39 o
  -6  15   4       14.60       16.48      2.85 o
  -5  15   4      215.59      213.30      5.67 o
  -4  15   4      545.16      539.24      8.82 o
  -3  15   4      280.04      284.86      7.55 o
  -2  15   4       67.25       70.60      3.19 o
  -1  15   4       88.24       82.02      3.28 o
   0  15   4      110.96      106.57      3.78 o
   1  15   4       81.92       84.03      3.94 o
   2  15   4        0.69        4.41      1.89 o
   3  15   4      435.23      429.53     11.75 o
   4  15   4       22.76       25.83      4.25 o
   5  15   4        3.04        2.72      3.35 o
  -7  16   4        5.97        5.65      2.73 o
  -6  16   4        2.18        0.00      2.23 o
  -5  16   4       13.23       11.03      2.28 o
  -4  16   4       37.68       35.33      2.82 o
  -3  16   4        9.23        9.92      1.79 o
  -2  16   4        4.56        5.40      1.61 o
  -1  16   4       50.18       46.35      2.60 o
   0  16   4       70.83       74.43      3.68 o
   1  16   4      486.92      438.35      9.14 o
   2  16   4      315.51      319.25      8.54 o
   3  16   4      249.37      279.48     15.21 o
   4  16   4       30.42       30.93      4.54 o
   5  16   4       88.16       98.08      7.48 o
  -7  17   4        0.20        0.00      2.40 o
  -6  17   4        5.46        6.05      2.56 o
  -5  17   4       13.28       19.54      2.66 o
  -4  17   4      147.54      139.98      4.77 o
  -3  17   4        0.95        4.25      1.68 o
  -2  17   4        7.89        6.50      1.71 o
  -1  17   4      372.95      333.29      6.01 o
   0  17   4        6.35        4.67      2.33 o
   1  17   4        0.84        7.70      2.19 o
   2  17   4      115.13      131.07      9.07 o
   3  17   4      411.69      417.14     11.97 o
   4  17   4       32.67       34.00      5.55 o
   5  17   4        2.08        8.88      3.89 o
  -7  18   4        0.03        0.71      2.65 o
  -6  18   4       30.85       35.93      3.73 o
  -5  18   4        3.38        4.16      2.05 o
  -4  18   4       31.94       35.67      3.30 o
  -3  18   4        7.61        9.70      1.89 o
  -2  18   4        4.07        0.00      1.69 o
  -1  18   4       44.61       53.04      3.76 o
   0  18   4       23.35       26.92      2.46 o
   1  18   4       11.29       11.98      2.46 o
   2  18   4      119.16      118.95      5.91 o
   3  18   4      223.57      217.74      8.72 o
   4  18   4       29.31       26.59      4.59 o
   5  18   4       43.77       47.14      5.79 o
  -7  19   4        0.16        5.71      4.18 o
  -6  19   4        0.18        0.00      2.43 o
  -5  19   4       99.01       91.07      4.47 o
  -4  19   4      425.89      438.02     16.10 o
  -2  19   4       56.87       58.06      3.96 o
  -1  19   4       20.34       18.66      2.75 o
   0  19   4        2.34        3.19      1.73 o
   1  19   4      138.63      137.03      7.26 o
   2  19   4       13.97       13.07      3.92 o
   3  19   4       70.24       55.20      7.25 o
   4  19   4        6.53        9.61      3.79 o
   5  19   4        2.55        5.46      3.70 o
  -7  20   4        0.90        0.83      2.96 o
  -6  20   4       27.69       32.08      6.38 o
  -5  20   4       26.44       30.75      3.87 o
  -4  20   4      126.82      116.12      5.80 o
  -3  20   4      145.36      150.46      6.11 o
  -2  20   4        7.48        7.43      2.13 o
  -1  20   4       60.70       60.41      7.57 o
   0  20   4      177.66      162.13      5.00 o
   1  20   4        7.59       10.90      2.73 o
   2  20   4      483.32      488.71     13.00 o
   3  20   4        5.23        7.92      5.48 o
   4  20   4       18.54       17.84      4.39 o
   5  20   4       11.47       18.82      4.46 o
  -7  21   4       18.32       15.06      4.39 o
  -6  21   4        5.01        0.74      3.50 o
  -5  21   4        0.17        0.28      2.84 o
  -4  21   4        1.69        3.92      2.29 o
  -3  21   4       87.50       85.15      4.51 o
  -2  21   4        7.98        8.62      2.29 o
  -1  21   4       29.24       33.35      3.41 o
   0  21   4       71.06       92.23      5.13 o
   1  21   4      174.69      171.57      7.31 o
   2  21   4      252.02      253.91     30.68 o
   3  21   4        3.13        9.30      5.33 o
   4  21   4       34.99       37.34      5.27 o
   5  21   4       11.71       11.95      4.41 o
  -7  22   4        2.43        5.47      3.90 o
  -6  22   4       16.64       23.17      4.54 o
  -5  22   4       30.44       24.30      4.39 o
  -4  22   4       25.71       22.44      4.16 o
  -3  22   4        3.09        5.01      2.21 o
  -2  22   4        5.19        2.77      2.02 o
  -1  22   4       82.45       85.88      5.05 o
   0  22   4       25.50       35.34      4.35 o
   1  22   4       60.02       58.59      4.98 o
   2  22   4       91.52       99.89     10.96 o
   3  22   4      137.38      145.01     13.29 o
   4  22   4        1.54        0.18      3.48 o
  -6  23   4        0.45        3.28      3.41 o
  -5  23   4       76.21       71.90      6.40 o
  -4  23   4       13.18       12.58      3.00 o
  -3  23   4       68.57       62.65      4.64 o
  -2  23   4        0.13        0.00      1.72 o
  -1  23   4       82.11       84.98      5.18 o
   0  23   4        1.57        4.18      2.43 o
   1  23   4      187.49      186.28      6.72 o
   2  23   4      367.40      386.33     11.57 o
   3  23   4       32.21       37.98      5.06 o
   4  23   4        4.34        0.23      3.50 o
  -6  24   4       11.78       12.55      4.15 o
  -5  24   4        2.11        3.08      5.70 o
  -4  24   4        0.05        0.00      2.81 o
  -3  24   4       39.89       43.30      4.10 o
  -2  24   4        0.00        0.00      2.10 o
  -1  24   4       21.83        7.96      5.89 o
   0  24   4       17.27       15.78      3.16 o
   1  24   4        0.17        2.10      2.36 o
   2  24   4       13.33       16.39      4.49 o
   3  24   4       81.12       84.12     11.91 o
   4  24   4        0.31        0.00      3.65 o
  -6  25   4        2.02        2.49      3.77 o
  -5  25   4      122.24      118.31      8.09 o
  -4  25   4       66.65       67.52      5.16 o
  -3  25   4        0.19        2.55      2.61 o
  -2  25   4        8.33        7.22      2.72 o
  -1  25   4        0.01        0.00      1.67 o
   0  25   4       14.71       18.99      3.81 o
   1  25   4       15.79        7.47      4.22 o
   2  25   4        9.49       10.16      3.37 o
   3  25   4       47.02       47.84      5.76 o
   4  25   4        1.45        0.22      3.69 o
  -6  26   4        1.03        5.57      3.93 o
  -5  26   4        4.30        1.28      3.86 o
  -4  26   4        6.31        8.19      3.11 o
  -3  26   4        0.22        0.27      2.32 o
  -2  26   4       11.18        5.71      2.66 o
  -1  26   4       13.14       10.48      3.90 o
   0  26   4       64.28       54.18      6.71 o
   1  26   4        6.32        0.00      3.33 o
   2  26   4       10.50        9.32      9.86 o
   3  26   4       79.93       90.02      7.82 o
   4  26   4       13.30       17.19      4.76 o
  -5  27   4       11.96       19.69      5.33 o
  -4  27   4       17.37       12.71      4.24 o
  -3  27   4       17.86       18.02      4.25 o
  -2  27   4       75.89       75.27      5.35 o
  -1  27   4       15.46       15.96      3.92 o
   0  27   4        0.65        0.00      2.61 o
   1  27   4       38.95       43.59      6.63 o
   2  27   4       55.69       29.04      5.92 o
   3  27   4        0.10        3.28      5.60 o
  -5  28   4       11.34       13.46      4.52 o
  -4  28   4       18.29       21.51      4.50 o
  -3  28   4        2.47        0.00      2.68 o
  -2  28   4        3.36        0.84      2.65 o
  -1  28   4       11.42        4.37      3.45 o
   0  28   4       38.62       39.71      6.20 o
   1  28   4        3.95        0.00      3.56 o
   2  28   4        0.98        0.00      3.80 o
   3  28   4        1.93       13.75      5.72 o
  -5  29   4        5.59        3.10      3.77 o
  -4  29   4        1.46        3.97      3.62 o
  -3  29   4        8.56       11.07      3.37 o
  -2  29   4       35.63       26.00      4.11 o
  -1  29   4        0.59        0.00      3.44 o
   0  29   4        1.53        2.09      4.19 o
   1  29   4       11.35        9.31      4.85 o
   2  29   4       13.47       11.80      5.42 o
   3  29   4       22.50       27.12      6.36 o
  -5  30   4        0.15        2.45      3.85 o
  -4  30   4        4.13        7.22      5.07 o
  -3  30   4       34.33       36.02      4.59 o
  -2  30   4        0.70        1.95      3.30 o
  -1  30   4        0.01        0.00      4.38 o
   0  30   4        1.34        2.75      8.28 o
   1  30   4        0.03        0.00      4.14 o
   2  30   4        1.53        6.38      4.81 o
  -4  31   4        3.09        4.92      3.97 o
  -3  31   4       81.41       67.13      5.63 o
  -2  31   4        0.73        1.82      2.86 o
  -1  31   4        5.93        5.07      4.39 o
   0  31   4        0.11        0.00      4.38 o
   1  31   4        7.52       12.04      5.13 o
   2  31   4        3.40        0.00      4.15 o
  -4  32   4        1.30        3.35      4.07 o
  -3  32   4        0.29        0.00      3.05 o
  -2  32   4        0.41        0.00      3.96 o
  -1  32   4        3.93        0.00      4.26 o
   0  32   4       12.76       15.55      5.26 o
   1  32   4        0.55        0.00      4.29 o
  -3  33   4       15.39       17.17      4.64 o
  -2  33   4       39.77       31.13     12.78 o
  -1  33   4       20.58        9.07      5.03 o
   0  33   4        1.06        5.73      5.15 o
   1  33   4        0.19        0.00      4.37 o
  -2  34   4       17.48        9.31      5.32 o
  -1  34   4       56.70       54.61      7.91 o
   0  34   4       14.56       13.15      5.32 o
  -7   0   5       76.17       86.51      6.68 o
  -5   0   5        2.98        2.94      2.39 o
  -3   0   5      183.80      171.62      5.74 o
  -1   0   5      246.93      252.63      9.37 o
   1   0   5      103.95       98.60      9.74 o
   3   0   5      299.22      249.31     16.56 o
   5   0   5        1.75        0.00      5.60 o
  -8   1   5        0.83        0.63      2.67 o
  -7   1   5        2.09        0.52      2.14 o
  -6   1   5        0.17        0.00      1.80 o
  -5   1   5        1.27        0.92      1.85 o
  -4   1   5       11.70       12.91      2.29 o
  -3   1   5       91.97      109.30      4.21 o
  -2   1   5      126.60      135.01      3.67 o
  -1   1   5        0.54        0.00      1.59 o
   0   1   5       36.35       35.27      3.51 o
   1   1   5       18.25       21.56      3.30 o
   2   1   5      114.93      104.08      5.02 o
   3   1   5        0.78        0.37      3.60 o
   4   1   5       16.55       21.27      5.23 o
   5   1   5        0.23        0.96      4.22 o
  -8   2   5       18.59       18.05      3.02 o
  -7   2   5       22.18       22.69      3.24 o
  -6   2   5       68.82       85.34      4.34 o
  -5   2   5        9.92        8.93      2.00 o
  -4   2   5       49.01       51.42      2.94 o
  -3   2   5      149.53      150.92      3.77 o
  -2   2   5      256.76      251.99      5.21 o
  -1   2   5       62.39       66.41      4.15 o
   0   2   5        0.03        1.95      1.63 o
   1   2   5        1.24        2.44      1.70 o
   2   2   5        6.35        3.12      2.07 o
   3   2   5      110.46      106.30     10.71 o
   4   2   5       33.34       26.46     11.08 o
   5   2   5       25.64       22.05      5.75 o
  -8   3   5        0.10        0.52      2.27 o
  -7   3   5        1.09        0.00      2.23 o
  -6   3   5        5.66        4.54      2.39 o
  -5   3   5        5.74       10.10      2.30 o
  -4   3   5       87.95       91.23      4.39 o
  -3   3   5      571.39      599.94      8.39 o
  -2   3   5       51.50       38.23      2.37 o
  -1   3   5      429.19      440.25      8.94 o
   0   3   5      398.06      341.40      7.57 o
   1   3   5       20.99       29.25      2.76 o
   2   3   5        0.24        0.00      2.73 o
   3   3   5       34.95       28.38      5.42 o
   4   3   5        0.30        0.49      3.62 o
   5   3   5       29.46       23.69      5.75 o
  -8   4   5        0.03        0.00      2.50 o
  -7   4   5        1.99        3.21      2.22 o
  -6   4   5        2.63        0.97      2.14 o
  -5   4   5       21.43       20.26      2.42 o
  -4   4   5       30.59       35.73      2.61 o
  -3   4   5      364.94      356.53      6.01 o
  -2   4   5       69.12       72.79      3.22 o
  -1   4   5      564.42      530.94     10.06 o
   0   4   5      359.21      326.13     19.92 o
   1   4   5        1.12        0.38      1.50 o
   2   4   5       26.72       31.57     11.20 o
   3   4   5       43.02       30.86      5.58 o
   4   4   5        2.00        4.08      4.29 o
   5   4   5       38.72       42.88      6.89 o
  -8   5   5       15.58       19.74      3.40 o
  -7   5   5        1.53        1.11      2.18 o
  -6   5   5       94.81      104.76      4.74 o
  -5   5   5       44.01       49.81      3.21 o
  -4   5   5        7.67       11.88      1.82 o
  -3   5   5       28.17       30.59      2.30 o
  -2   5   5        3.77        5.37      1.54 o
  -1   5   5       33.20       33.87      2.26 o
   0   5   5      114.85      114.21      5.22 o
   1   5   5        0.32        0.60      1.52 o
   2   5   5        7.08        5.55      2.64 o
   3   5   5        5.17        2.23      2.70 o
   4   5   5        5.10        3.94      4.22 o
   5   5   5        3.14        2.69      4.54 o
  -8   6   5        1.53        0.16      2.71 o
  -7   6   5       10.02        9.51      2.52 o
  -6   6   5      230.01      223.49      6.03 o
  -5   6   5       90.13       95.41      4.23 o
  -4   6   5        0.47        1.24      1.37 o
  -3   6   5       69.62       77.49      3.75 o
  -2   6   5      113.37      124.84      4.23 o
  -1   6   5       17.11       20.96      2.06 o
   0   6   5       46.36       51.85      2.78 o
   1   6   5      366.27      362.06      7.89 o
   2   6   5       52.48       56.25      4.79 o
   3   6   5        4.07        4.18      2.88 o
   4   6   5      175.09      151.28     20.09 o
   5   6   5        4.44        8.28      4.99 o
  -8   7   5        2.61        2.53      2.82 o
  -7   7   5       61.44       57.40      3.99 o
  -6   7   5       27.10       33.45      3.09 o
  -5   7   5      130.89      124.62      4.59 o
  -4   7   5       42.04       41.32      2.71 o
  -3   7   5        0.50        0.83      1.51 o
  -2   7   5      267.12      282.43      5.99 o
  -1   7   5      290.79      270.12      5.62 o
   0   7   5       13.32       12.29      1.87 o
   1   7   5       22.63       21.98      2.54 o
   2   7   5        0.31        2.35      3.08 o
   3   7   5       27.12       31.88     11.20 o
   4   7   5       73.79       72.61      7.99 o
   5   7   5        3.76        0.00      4.02 o
  -8   8   5        2.03        0.35      2.71 o
  -7   8   5        0.02        0.00      2.12 o
  -6   8   5       78.63       86.23      4.48 o
  -5   8   5       18.79       14.50      2.47 o
  -4   8   5      201.08      200.86      4.98 o
  -3   8   5       17.61       16.00      2.19 o
  -2   8   5      171.95      171.14      4.76 o
  -1   8   5       68.25       83.71      3.65 o
   0   8   5      104.11      106.14      3.88 o
   1   8   5       77.27       82.70      3.67 o
   2   8   5      115.01      120.66      9.13 o
   3   8   5        0.25        0.00      3.24 o
   4   8   5        0.00        0.00      3.53 o
   5   8   5       23.74       13.89      6.94 o
  -8   9   5        1.88        2.81      2.70 o
  -7   9   5       21.07       25.91      3.39 o
  -6   9   5        0.15        2.96      2.09 o
  -5   9   5        1.28        1.67      1.88 o
  -4   9   5       56.37       57.13      3.18 o
  -3   9   5       11.60       11.97      2.31 o
  -2   9   5       24.00       23.99      2.36 o
  -1   9   5      253.61      245.44      5.59 o
   0   9   5        8.27        9.04      1.80 o
   1   9   5       20.82       17.61      2.12 o
   2   9   5      118.36      124.45      8.76 o
   3   9   5        5.70        5.06      3.15 o
   4   9   5       63.70       56.72      7.28 o
   5   9   5        5.12        0.00      4.09 o
  -8  10   5        3.55        3.32      2.90 o
  -7  10   5       30.97       32.99      3.36 o
  -6  10   5       78.24       81.58      4.41 o
  -5  10   5       17.67       17.38      3.83 o
  -4  10   5        0.01        0.37      1.44 o
  -3  10   5      132.16      126.82      5.65 o
  -2  10   5       22.02       27.44      3.25 o
  -1  10   5      491.47      476.48      9.03 o
   0  10   5      254.13      251.74      5.64 o
   1  10   5       55.84       51.90      3.61 o
   2  10   5       46.78       60.51      6.00 o
   3  10   5       12.40        9.78      3.43 o
   4  10   5        3.95        0.00      3.95 o
   5  10   5       10.14        7.80      5.16 o
  -8  11   5        0.37        0.93      2.86 o
  -7  11   5       10.29       12.29      2.93 o
  -6  11   5      250.76      251.08      6.54 o
  -5  11   5       11.92       11.76      2.67 o
  -4  11   5      119.33      119.70      4.52 o
  -3  11   5      360.19      349.29      7.33 o
  -2  11   5       10.87       11.68      2.07 o
  -1  11   5      572.52      588.66      9.50 o
   0  11   5       28.44       27.95      2.51 o
   1  11   5      122.41      114.43      4.85 o
   2  11   5      207.86      222.48      6.81 o
   3  11   5        4.25        4.87      3.07 o
   4  11   5        1.02        0.00      4.50 o
   5  11   5       18.41       18.99      8.76 o
  -8  12   5        1.10        0.00      2.66 o
  -7  12   5       19.37       17.23      3.25 o
  -6  12   5      111.55      119.83      5.18 o
  -5  12   5        8.34       11.96      2.33 o
  -4  12   5       21.76       24.40      2.47 o
  -3  12   5        4.90        0.00      2.70 o
  -2  12   5       83.73       78.71      4.06 o
  -1  12   5       12.24       15.74      2.14 o
   0  12   5        8.01        4.18      1.75 o
   1  12   5       74.46       74.97      4.38 o
   2  12   5      129.68      154.26      8.68 o
   3  12   5      152.21      145.70     10.33 o
   4  12   5       16.37        5.11      4.04 o
   5  12   5       19.89       29.46      9.74 o
  -7  13   5       32.11       44.93      4.29 o
  -6  13   5        0.66        0.00      2.06 o
  -5  13   5      159.59      163.38      8.33 o
  -4  13   5        4.54        4.37      1.91 o
  -3  13   5       19.44       21.55      2.62 o
  -2  13   5       13.24       12.87      2.15 o
  -1  13   5      174.56      185.01      6.28 o
   0  13   5        2.59        1.63      2.50 o
   1  13   5       48.91       60.36      4.10 o
   2  13   5      103.09      112.59      8.40 o
   3  13   5        0.11        0.00      3.65 o
   4  13   5        0.25        0.00      3.91 o
   5  13   5        0.01        0.00      6.82 o
  -7  14   5        0.06        0.30      2.65 o
  -6  14   5        5.22        5.65      2.21 o
  -5  14   5       46.77       54.26      3.58 o
  -4  14   5       54.00       58.85      3.92 o
  -3  14   5      244.18      242.28      6.92 o
  -2  14   5       45.02       41.83      3.66 o
  -1  14   5      441.96      416.73      7.84 o
   0  14   5        0.60        0.00      1.64 o
   1  14   5      933.19      948.06     15.50 o
   2  14   5      103.36      120.16      5.92 o
   3  14   5       21.57       19.58      5.26 o
   4  14   5        0.15        0.00      3.91 o
   5  14   5        1.75        9.25      8.03 o
  -7  15   5       26.88       34.42      4.07 o
  -6  15   5        1.65        2.49      2.27 o
  -5  15   5      194.04      208.45      5.87 o
  -4  15   5        0.55        1.91      2.16 o
  -3  15   5      470.92      494.42      9.23 o
  -2  15   5       42.01       37.58      3.09 o
  -1  15   5        8.46        6.10      2.19 o
   0  15   5      107.29      109.17      4.43 o
   1  15   5      380.02      378.79     10.53 o
   2  15   5       38.75       42.79     13.63 o
   3  15   5      280.15      302.69     13.31 o
   4  15   5        1.47        0.00      3.91 o
   5  15   5       51.57       57.70     12.42 o
  -7  16   5        1.11        1.20      2.69 o
  -6  16   5        3.19        2.63      2.28 o
  -5  16   5       83.03       78.73      5.28 o
  -4  16   5      475.55      512.74      9.94 o
  -3  16   5      336.26      335.34      7.49 o
  -2  16   5      259.67      246.35      6.19 o
  -1  16   5      559.06      534.86     10.58 o
   0  16   5       30.77       31.09      3.19 o
   1  16   5      157.12      172.90      7.29 o
   2  16   5       18.71       14.49      4.30 o
   3  16   5       69.75       78.79     10.10 o
   4  16   5       11.47       16.59      5.56 o
  -7  17   5       55.83       54.70      4.69 o
  -6  17   5       49.26       59.32      4.04 o
  -5  17   5       16.48       20.23      3.36 o
  -4  17   5      305.39      316.03      7.81 o
  -3  17   5       29.14       32.25      3.18 o
  -2  17   5      117.98      120.74      5.00 o
  -1  17   5      106.55      125.87      6.89 o
   0  17   5        0.85        0.21      2.59 o
   1  17   5       93.33       99.04      6.37 o
   2  17   5      791.73      820.48     21.31 o
   3  17   5        0.11        0.00      2.99 o
   4  17   5       89.91      102.68      9.84 o
  -7  18   5       22.40       27.83      3.85 o
  -6  18   5       12.09       13.66      3.02 o
  -5  18   5        0.26        0.34      2.25 o
  -4  18   5        0.11        2.89      2.32 o
  -3  18   5        0.45        0.92      2.48 o
  -2  18   5        0.54        1.73      2.50 o
  -1  18   5      240.81      258.57      8.84 o
   0  18   5      262.04      265.72      8.99 o
   1  18   5       35.41       36.93      4.54 o
   2  18   5      118.59      122.07     14.04 o
   3  18   5      103.40       98.51      7.16 o
   4  18   5       23.96       28.02     10.96 o
  -7  19   5       11.47        8.28      3.01 o
  -6  19   5       53.94       48.31      4.83 o
  -5  19   5      204.01      187.44      6.48 o
  -4  19   5        6.37        7.24      2.91 o
  -3  19   5      319.37      316.06      8.66 o
  -2  19   5       45.24       52.29      4.28 o
  -1  19   5      369.14      333.60     25.15 o
   0  19   5        0.05        0.49      2.81 o
   1  19   5      255.92      261.90      9.35 o
   2  19   5       53.70       57.39      5.52 o
   3  19   5        0.84        0.00      4.56 o
   4  19   5       13.41       20.89     12.05 o
  -7  20   5       73.21       68.62      8.51 o
  -6  20   5        1.15        3.23      3.51 o
  -5  20   5      272.95      286.59      8.88 o
  -4  20   5        6.13        3.83      2.69 o
  -3  20   5       33.47       39.30      4.01 o
  -2  20   5       71.09       81.88      5.15 o
  -1  20   5        0.29        1.97      2.53 o
   0  20   5       19.12       17.47      3.74 o
   1  20   5      343.29      363.84     15.75 o
   2  20   5       37.68       48.77      5.15 o
   3  20   5       73.45       78.82      6.65 o
   4  20   5        2.55        8.76      5.26 o
  -6  21   5        9.83        6.51      5.60 o
  -5  21   5       29.42       30.12      4.00 o
  -4  21   5        5.58        0.05      2.95 o
  -3  21   5      214.41      215.36      7.29 o
  -2  21   5        8.42       13.67      3.01 o
  -1  21   5      365.80      347.17      8.96 o
   0  21   5       36.16       44.42      5.01 o
   1  21   5      581.24      559.25     21.17 o
   2  21   5      253.56      249.13     10.66 o
   3  21   5        0.29        4.98      4.50 o
   4  21   5        6.09       13.41      5.84 o
  -6  22   5        0.11        2.99      4.50 o
  -5  22   5       71.45       77.98      6.65 o
  -4  22   5        2.76        1.09      2.71 o
  -3  22   5        2.36        5.34      2.62 o
  -2  22   5        5.42        1.77      2.43 o
  -1  22   5        0.89        0.51      2.40 o
   0  22   5       68.45       62.76      8.54 o
   1  22   5       57.11       62.89      6.06 o
   2  22   5       13.39       10.83      3.69 o
   3  22   5       96.46      100.47      7.58 o
  -6  23   5        4.09        0.73      4.13 o
  -5  23   5        1.91        5.13      4.59 o
  -4  23   5        9.42        5.11      3.29 o
  -3  23   5       79.72       74.32      6.17 o
  -2  23   5       10.80        4.58      2.60 o
  -1  23   5      105.38       87.43      6.41 o
   0  23   5        1.33        2.18      2.93 o
   1  23   5       10.70       18.44      5.61 o
   2  23   5       86.27       88.67      6.85 o
   3  23   5        2.98        4.86      4.39 o
  -6  24   5        4.52        0.00      4.73 o
  -5  24   5        8.26       10.59      4.65 o
  -4  24   5       78.88       81.08      6.94 o
  -3  24   5        5.35        7.40      4.61 o
  -2  24   5      108.96       89.39      6.82 o
  -1  24   5       17.43       10.26      3.18 o
   0  24   5        3.98        0.00      3.01 o
   1  24   5        0.09        1.48      3.08 o
   2  24   5       30.26       32.61      4.92 o
   3  24   5       24.74       25.54      6.94 o
  -6  25   5        0.04        0.00      4.12 o
  -5  25   5        8.99        4.40      4.61 o
  -4  25   5        9.06        0.00      3.12 o
  -3  25   5        2.96        0.00      3.12 o
  -2  25   5       12.63       13.10      3.65 o
  -1  25   5       15.53        8.91      4.14 o
   0  25   5        3.79        6.08      3.45 o
   1  25   5       37.21       48.34      5.42 o
   2  25   5       28.64       38.33      5.23 o
   3  25   5        5.92        3.56      3.75 o
  -5  26   5       21.19       34.22      9.13 o
  -4  26   5        2.94        4.64      3.54 o
  -3  26   5        0.16        0.00      3.64 o
  -2  26   5       44.04       32.89      4.72 o
  -1  26   5       29.71       27.13     13.76 o
   0  26   5       35.47       36.74      6.10 o
   1  26   5       31.46       31.95     12.54 o
   2  26   5       23.14       24.20      4.51 o
   3  26   5        0.05        1.62      3.44 o
  -5  27   5        7.10        8.11      5.23 o
  -4  27   5        5.73        3.28      3.47 o
  -3  27   5        2.16        0.00      3.13 o
  -2  27   5       10.32       14.20      3.86 o
  -1  27   5       10.19       10.85      7.55 o
   0  27   5        1.31        3.99      3.85 o
   1  27   5       51.37       48.20      6.97 o
   2  27   5        0.66        3.97      4.85 o
  -5  28   5       43.60       39.19      7.28 o
  -4  28   5        1.23        3.13      3.42 o
  -3  28   5        4.15        4.03      3.33 o
  -2  28   5       23.54       18.40      4.19 o
  -1  28   5       26.78       21.74      5.77 o
   0  28   5        0.01        1.56      4.15 o
   1  28   5       17.27       19.69      5.67 o
   2  28   5       46.70       65.38      8.14 o
  -4  29   5       21.36       19.81      4.77 o
  -3  29   5       66.32       80.26      6.93 o
  -2  29   5       24.41       20.72      5.55 o
  -1  29   5        6.03        4.07      4.29 o
   0  29   5        0.01        0.00      5.84 o
   1  29   5        4.83        4.81      4.87 o
   2  29   5       14.10       13.65      5.42 o
  -4  30   5        0.12        0.00      5.36 o
  -3  30   5       21.13       18.28      4.39 o
  -2  30   5        2.79       11.36      8.28 o
  -1  30   5        0.35        1.92      4.19 o
   0  30   5        7.75       16.09      5.55 o
   1  30   5       42.31       45.95      7.18 o
  -3  31   5       44.57       53.66      6.20 o
  -2  31   5        0.14        0.00      4.44 o
  -1  31   5        3.46        3.15      4.85 o
   0  31   5       31.81       32.51      6.51 o
   1  31   5        2.07        1.02      4.96 o
  -2  32   5       35.03       24.27      7.43 o
  -1  32   5        0.91        1.20      4.85 o
   0  32   5        1.77        7.50      8.40 o
  -8   0   6       15.74       13.80      5.77 o
  -6   0   6       50.56       51.41      6.59 o
  -4   0   6       27.99       24.76      9.98 o
  -2   0   6       10.78        6.82      3.28 o
   0   0   6       30.17       39.71      4.91 o
   2   0   6       40.18       20.45      6.33 o
   4   0   6        1.12        0.00      5.60 o
  -8   1   6        4.32        4.41      4.57 o
  -7   1   6        8.10        6.69      4.01 o
  -6   1   6        3.56        0.92      3.37 o
  -5   1   6        5.68        5.09      2.63 o
  -4   1   6      169.37      156.27      7.34 o
  -3   1   6       73.27       74.92      4.76 o
  -2   1   6        7.96        4.89      2.16 o
  -1   1   6        0.83        2.85      2.21 o
   0   1   6      157.68      158.14      5.66 o
   1   1   6       18.46       20.63      2.79 o
   2   1   6        0.08       10.17      3.70 o
   3   1   6      120.85      111.81      9.53 o
   4   1   6        2.41        0.00      7.43 o
  -8   2   6        1.29        0.76      3.02 o
  -7   2   6       65.20       62.82      5.37 o
  -6   2   6        1.23        0.00      2.47 o
  -5   2   6       34.34       38.67      4.02 o
  -4   2   6       21.19       21.85      3.23 o
  -3   2   6        4.03        2.70      2.73 o
  -2   2   6       13.76       11.22      2.56 o
  -1   2   6       58.19       58.05      4.13 o
   0   2   6        0.31        0.00      1.83 o
   1   2   6        3.32        0.57      1.88 o
   2   2   6        6.00        7.79      2.89 o
   3   2   6      128.63      105.68      9.45 o
   4   2   6        4.07        7.50      5.60 o
  -8   3   6        5.86        3.96      3.28 o
  -7   3   6        0.61        0.00      3.24 o
  -6   3   6        6.81        8.15      2.82 o
  -5   3   6        1.98        4.57      2.57 o
  -4   3   6      176.43      190.69     11.70 o
  -3   3   6      110.53      120.95      7.77 o
  -2   3   6        5.58       11.17      2.55 o
  -1   3   6       16.91       12.02      2.56 o
   0   3   6       29.55       35.63      3.55 o
   1   3   6       30.72       35.55      3.39 o
   2   3   6       39.08       38.55      4.25 o
   3   3   6        6.88       17.64      5.20 o
   4   3   6       15.65       11.53      5.30 o
  -8   4   6        3.44        3.06      3.18 o
  -7   4   6        1.66        3.97      3.04 o
  -6   4   6       13.40       20.21      3.50 o
  -5   4   6       10.70       12.39      3.07 o
  -4   4   6        5.28        5.73      2.88 o
  -3   4   6        0.40        0.00      2.02 o
  -2   4   6      217.38      216.10      6.71 o
  -1   4   6       55.98       61.49      4.39 o
   0   4   6      124.76      117.21      5.32 o
   1   4   6      127.81      122.29      5.93 o
   2   4   6      166.20      159.91      8.95 o
   3   4   6        1.35        2.96      4.22 o
   4   4   6       18.03        7.58      8.16 o
  -8   5   6        4.67        6.21      3.28 o
  -7   5   6        2.68        0.66      2.93 o
  -6   5   6       68.00       65.92      5.28 o
  -5   5   6       11.97        5.01      5.37 o
  -4   5   6        7.70       13.10      2.84 o
  -3   5   6        4.83        7.41      2.52 o
  -2   5   6        8.03       11.50      2.58 o
  -1   5   6       35.34       45.05      3.82 o
   0   5   6       12.16        7.29      3.62 o
   1   5   6       31.77       28.25      3.22 o
   2   5   6        3.47        7.27      2.80 o
   3   5   6       96.67       82.21      8.43 o
   4   5   6       35.77       32.26      7.91 o
  -8   6   6        0.05        0.00      2.81 o
  -7   6   6      159.04      146.44      7.66 o
  -6   6   6       13.23       17.87      6.71 o
  -5   6   6       20.71       23.73      3.51 o
  -4   6   6       27.35       33.43      3.66 o
  -3   6   6       30.14       28.57      3.36 o
  -2   6   6       59.85       62.49      5.52 o
  -1   6   6      426.05      399.76     12.65 o
   0   6   6      523.88      489.25     12.54 o
   1   6   6        0.05        3.08      2.67 o
   2   6   6       26.23       20.00      3.65 o
   3   6   6       69.81       50.97      7.21 o
   4   6   6        4.92        0.00      4.39 o
  -8   7   6        0.46        3.13      3.45 o
  -7   7   6       25.83       29.69      3.79 o
  -6   7   6        2.03        0.86      2.75 o
  -5   7   6        2.22        0.00      2.99 o
  -4   7   6       99.96       86.67      5.32 o
  -3   7   6       97.16       99.34      5.41 o
  -2   7   6      167.19      168.12      6.12 o
  -1   7   6       93.65       79.85      4.82 o
   0   7   6      237.21      239.04      7.06 o
   1   7   6      253.55      256.96      8.71 o
   2   7   6      123.59      133.89      7.49 o
   3   7   6       51.43       40.42      9.74 o
   4   7   6       48.60       46.84     14.24 o
  -8   8   6        0.90        1.26      3.38 o
  -7   8   6      161.98      171.70      7.12 o
  -6   8   6       62.44       57.50      5.02 o
  -5   8   6       21.15       22.20      3.55 o
  -4   8   6       71.25       78.70      5.13 o
  -3   8   6       39.08       37.22      4.30 o
  -2   8   6       45.75       51.93      5.40 o
  -1   8   6      271.28      281.23      7.76 o
   0   8   6       99.93      101.85      5.52 o
   1   8   6      226.32      234.06      8.70 o
   2   8   6      132.28      146.53      7.81 o
   3   8   6       75.44       74.99     12.42 o
   4   8   6       23.64       21.70      6.00 o
  -7   9   6        0.04        0.42      3.40 o
  -6   9   6        2.95        0.11      2.43 o
  -5   9   6       33.64       29.07      3.82 o
  -4   9   6      269.76      262.18      8.04 o
  -3   9   6       87.94       92.73      6.26 o
  -2   9   6      552.47      561.59     12.65 o
  -1   9   6      126.47      139.46      9.59 o
   0   9   6     1950.24     1938.34     27.37 o
   1   9   6       44.35       40.18      5.68 o
   2   9   6      228.34      211.41      8.36 o
   3   9   6        1.73        0.00      3.65 o
   4   9   6        0.48        1.58      4.71 o
  -7  10   6       12.22        7.89      2.96 o
  -6  10   6      183.80      193.83     11.25 o
  -5  10   6        1.93        0.66      2.60 o
  -4  10   6      273.30      289.17      8.43 o
  -3  10   6       14.06       12.47      2.87 o
  -2  10   6        0.10        0.00      2.03 o
  -1  10   6        7.11        5.82      2.46 o
   0  10   6     1695.97     1639.19     23.63 o
   1  10   6      101.01      101.67      6.52 o
   2  10   6      172.70      193.81     16.24 o
   3  10   6       23.32       32.15      7.80 o
   4  10   6       90.63      101.89     14.36 o
  -7  11   6       15.08       13.14      3.15 o
  -6  11   6      374.65      380.64      9.26 o
  -5  11   6       11.10       11.81      3.10 o
  -4  11   6       75.68       77.35      5.20 o
  -3  11   6      110.95      117.22      7.31 o
  -2  11   6      265.85      239.79      7.91 o
  -1  11   6      209.08      206.94      6.67 o
   0  11   6        4.39       14.43      4.11 o
   1  11   6        0.63        1.43      2.84 o
   2  11   6        8.93       13.91      3.51 o
   3  11   6       16.20       14.53      3.86 o
   4  11   6        2.41        4.38      8.03 o
  -7  12   6        1.14        3.46      3.43 o
  -6  12   6        5.63       11.27      3.00 o
  -5  12   6       54.20       54.52      4.82 o
  -4  12   6       11.51       11.33      3.03 o
  -3  12   6        0.81        2.12      2.49 o
  -2  12   6      162.95      159.00      6.47 o
  -1  12   6      151.23      162.64      6.21 o
   0  12   6       24.63       23.54      3.98 o
   1  12   6        6.82        7.11      2.93 o
   2  12   6       39.37       42.58      4.73 o
   3  12   6       77.23       72.48      8.11 o
   4  12   6       50.60       40.66     10.71 o
  -7  13   6        3.31        0.00      2.59 o
  -6  13   6        8.72        9.55      3.00 o
  -5  13   6       90.15       97.71      5.30 o
  -4  13   6       50.74       57.11      4.73 o
  -3  13   6       22.99       20.52      3.72 o
  -2  13   6      210.95      200.67      6.92 o
  -1  13   6       40.17       36.15      3.72 o
   0  13   6       20.52       24.75      4.15 o
   1  13   6        2.07        3.25      2.95 o
   2  13   6        0.31        0.00      4.50 o
   3  13   6        1.37        0.38      4.09 o
   4  13   6       13.07        5.84      8.52 o
  -7  14   6       10.03        0.94      3.28 o
  -6  14   6        5.84        8.23      2.82 o
  -5  14   6        3.62        5.65      2.55 o
  -4  14   6       15.91       22.10      3.54 o
  -3  14   6      246.08      237.23      7.54 o
  -2  14   6        0.58        0.00      2.10 o
  -1  14   6        5.62        8.47      2.32 o
   0  14   6       20.36       20.71      3.90 o
   1  14   6        0.33        2.29      3.78 o
   2  14   6       30.09       37.31      6.02 o
   3  14   6       17.80       19.72      5.37 o
   4  14   6       13.25       12.90      9.50 o
  -7  15   6        0.08        0.00      3.01 o
  -6  15   6        0.34        1.55      2.51 o
  -5  15   6       23.14       22.79      3.32 o
  -4  15   6      132.67      142.47      6.94 o
  -3  15   6       72.55       85.91      5.43 o
  -2  15   6       23.09       26.23      3.51 o
  -1  15   6        1.06        1.21      2.18 o
   0  15   6       25.36       28.05      6.09 o
   1  15   6      125.70      138.96     10.35 o
   2  15   6       14.47       22.41      5.16 o
   3  15   6        0.01        4.14      5.60 o
   4  15   6        0.24        0.00      7.55 o
  -7  16   6        6.76       13.78      4.15 o
  -6  16   6        7.81        6.98      2.89 o
  -5  16   6       22.30       34.78      5.82 o
  -4  16   6       77.22       74.92      5.34 o
  -3  16   6      187.70      200.73      7.19 o
  -2  16   6       14.69       12.31      3.01 o
  -1  16   6       11.08        4.76      3.65 o
   0  16   6       15.10       15.97      4.63 o
   1  16   6       58.65       63.55      7.30 o
   2  16   6      139.62      154.45     10.75 o
   3  16   6       46.64       53.81      9.74 o
  -7  17   6       15.70       12.66      3.92 o
  -6  17   6       33.34       33.05      3.81 o
  -5  17   6        3.72        2.83      2.50 o
  -4  17   6        2.06        0.18      2.72 o
  -3  17   6        0.16        3.65      3.85 o
  -2  17   6       12.10        7.08      3.39 o
  -1  17   6       59.71       44.36      4.71 o
   0  17   6      119.61      109.80      8.85 o
   1  17   6        3.16        5.11      3.79 o
   2  17   6       70.67       81.14      8.07 o
   3  17   6        8.21       10.23      6.57 o
  -6  18   6        0.05        0.00      2.80 o
  -5  18   6       29.05       30.59      4.12 o
  -4  18   6      105.51      115.21      6.50 o
  -3  18   6      202.85      193.43      8.51 o
  -2  18   6       26.69       33.86      4.50 o
  -1  18   6        0.30        0.00      3.48 o
   0  18   6      185.15      195.99     15.83 o
   1  18   6        2.96        3.19      3.87 o
   2  18   6        8.83        9.32      5.23 o
   3  18   6       14.44       19.59      5.06 o
  -6  19   6      109.82      119.64      7.14 o
  -5  19   6        3.37        4.85      3.01 o
  -4  19   6      225.65      221.87      7.81 o
  -3  19   6        9.69        8.34      3.39 o
  -2  19   6      171.97      149.82      8.01 o
  -1  19   6       10.51        5.22      4.09 o
   0  19   6        0.55        4.40      4.04 o
   1  19   6        6.76       10.81      4.56 o
   2  19   6       16.49       16.31      5.08 o
   3  19   6        4.02        6.67      4.29 o
  -6  20   6       23.47       28.50      4.28 o
  -5  20   6       38.29       39.78      4.47 o
  -4  20   6        3.41       10.72      3.27 o
  -3  20   6        2.16        0.18      3.54 o
  -2  20   6      342.94      332.88     10.90 o
  -1  20   6       14.75       24.99     12.66 o
   0  20   6      152.37      148.46     18.02 o
   1  20   6       42.88       48.57      6.80 o
   2  20   6      189.44      188.38     11.57 o
   3  20   6        6.87        6.04      4.63 o
  -6  21   6       75.98       89.53      9.10 o
  -5  21   6       37.02       41.72      4.77 o
  -4  21   6       80.67       70.40      5.53 o
  -3  21   6       15.58       21.05      4.24 o
  -2  21   6      137.28      163.37     11.19 o
  -1  21   6       19.92       18.89      5.30 o
   0  21   6       14.04        5.00      8.64 o
   1  21   6       90.31      102.23      9.29 o
   2  21   6        4.17       11.96      4.78 o
   3  21   6        1.52        0.00      9.86 o
  -6  22   6        0.56        5.53      5.23 o
  -5  22   6       39.27       43.26      5.57 o
  -4  22   6        0.06        0.00      2.82 o
  -3  22   6        7.79        4.08      3.46 o
  -2  22   6       22.35       23.38      4.28 o
  -1  22   6       25.89       25.61      5.61 o
   0  22   6       32.85       25.30      5.67 o
   1  22   6      124.61      132.70     10.50 o
   2  22   6       16.43       18.18      8.64 o
  -5  23   6       10.67        6.17      3.80 o
  -4  23   6       66.36       71.41      6.55 o
  -3  23   6        7.47        5.15      3.40 o
  -2  23   6        2.77        2.57      3.34 o
  -1  23   6       69.83       67.92      7.66 o
   0  23   6       76.22       96.02     16.56 o
   1  23   6        7.99        5.37     10.96 o
   2  23   6        0.07        0.00      5.36 o
  -5  24   6        2.48        0.55      3.65 o
  -4  24   6        0.00        0.00      2.97 o
  -3  24   6        2.29        0.59      3.57 o
  -2  24   6        7.30        3.15      3.36 o
  -1  24   6        0.31        4.93      4.21 o
   0  24   6       27.75       21.30      5.85 o
   1  24   6        9.14       13.91      4.98 o
   2  24   6        1.77        2.47      4.12 o
  -5  25   6        8.13        9.83      4.29 o
  -4  25   6        1.69        1.47      3.33 o
  -3  25   6       11.41        6.82      4.04 o
  -2  25   6       13.74       17.53      6.82 o
  -1  25   6        4.66        3.24      4.64 o
   0  25   6       12.66       28.10      5.85 o
   1  25   6       16.06        8.61      9.01 o
   2  25   6        9.16       17.65      5.34 o
  -4  26   6        6.10       11.59      4.21 o
  -3  26   6        6.26        7.18      4.39 o
  -2  26   6        1.14        0.00      4.38 o
  -1  26   6       16.66       22.64      8.28 o
   0  26   6       27.61       29.22      9.01 o
   1  26   6       11.02       11.79      5.23 o
  -4  27   6        0.23        0.00      3.47 o
  -3  27   6        9.64       11.47      5.23 o
  -2  27   6        1.51        5.11      6.33 o
  -1  27   6        0.00        0.00      5.36 o
   0  27   6        2.58        7.06      6.57 o
   1  27   6       19.20       31.41      9.25 o
  -4  28   6        0.19        0.00      3.94 o
  -3  28   6       15.07        6.07      4.64 o
  -2  28   6       30.90       39.68      9.50 o
  -1  28   6       29.25       18.99      8.03 o
   0  28   6       31.08       37.74      9.74 o
  -3  29   6        5.12        5.73      4.64 o
  -2  29   6        1.54        2.68      5.84 o
  -1  29   6       13.12       16.80      8.03 o
   0  29   6        1.74        5.11      6.57 o
  -2  30   6       10.81       12.17      7.55 o
  -7   0   7       34.80       38.43      6.76 o
  -5   0   7       42.06       39.03      6.24 o
  -3   0   7       11.83       12.48      7.91 o
  -1   0   7      270.91      261.58     20.69 o
   1   0   7        1.52        0.81      2.40 o
   3   0   7        3.53        7.79      6.33 o
  -7   1   7        0.24        0.49      4.53 o
  -6   1   7        1.39        1.51      2.76 o
  -5   1   7        2.91        3.06      2.72 o
  -4   1   7       29.50       22.71      4.95 o
  -3   1   7       25.52       22.49      4.81 o
  -2   1   7       17.43       16.15      3.83 o
  -1   1   7       25.45       35.38      4.80 o
   0   1   7       34.57       43.10      4.10 o
   1   1   7       27.90       25.64      3.38 o
   2   1   7      135.93      118.70      9.64 o
   3   1   7        1.49        5.93      4.12 o
  -7   2   7       26.76       26.32      7.63 o
  -6   2   7       15.13       18.52      3.59 o
  -5   2   7       25.29       25.55      3.82 o
  -4   2   7       67.36       61.80      4.87 o
  -3   2   7       39.08       38.66      4.09 o
  -2   2   7       22.51       28.64      4.88 o
  -1   2   7       14.08       12.73      3.48 o
   0   2   7      146.71      143.88      6.54 o
   1   2   7        1.58        4.72      2.95 o
   2   2   7        9.76       15.58      4.82 o
   3   2   7        5.66        8.84      4.39 o
  -7   3   7       22.47       14.18      3.74 o
  -6   3   7        1.01        0.06      2.83 o
  -5   3   7        6.89        9.87      3.01 o
  -4   3   7        7.23        5.06      2.69 o
  -3   3   7        1.14        3.78      2.68 o
  -2   3   7       20.40       21.33      3.50 o
  -1   3   7      410.05      396.13      9.90 o
   0   3   7       91.26       91.75      5.54 o
   1   3   7      110.84      115.59      7.25 o
   2   3   7       62.87       53.13      6.80 o
   3   3   7      100.21      124.51     15.34 o
  -7   4   7       87.25       81.28      6.98 o
  -6   4   7       25.73       30.48      4.20 o
  -5   4   7      148.76      138.04     10.89 o
  -4   4   7       20.55       23.69      3.57 o
  -3   4   7      377.88      373.37      9.76 o
  -2   4   7       30.85       23.90      3.51 o
  -1   4   7      895.83      890.83     16.06 o
   0   4   7        6.04        8.19      2.67 o
   1   4   7       10.34        8.88      3.18 o
   2   4   7       11.00       12.47      4.56 o
   3   4   7       41.22       55.76     21.55 o
  -7   5   7       51.87       59.72      5.52 o
  -6   5   7        0.12        0.00      2.77 o
  -5   5   7       17.23       23.60      4.18 o
  -4   5   7       10.47       11.81      3.19 o
  -3   5   7      369.18      375.10     12.51 o
  -2   5   7      130.72      134.00      6.73 o
  -1   5   7     1219.31     1208.07     25.90 o
   0   5   7      101.75      110.00      7.12 o
   1   5   7      309.57      291.26     14.02 o
   2   5   7        0.95        6.22      3.80 o
   3   5   7       21.54       34.29      6.10 o
  -7   6   7       83.77       87.71      6.45 o
  -6   6   7       26.08       22.88      3.91 o
  -5   6   7      189.63      186.19      7.65 o
  -4   6   7       57.76       61.93      4.97 o
  -3   6   7       81.28       78.83      5.38 o
  -2   6   7      134.40      150.54      8.26 o
  -1   6   7       27.20       36.35      4.57 o
   0   6   7       93.72       89.41      7.47 o
   1   6   7        1.33        2.80      2.83 o
   2   6   7       42.27       46.55      6.28 o
   3   6   7       23.26       18.75      4.99 o
  -7   7   7       28.45       29.26      4.48 o
  -6   7   7       25.58       27.80      4.15 o
  -5   7   7        2.98        1.42      2.75 o
  -4   7   7      188.30      181.00      7.20 o
  -3   7   7      100.88       93.32      5.81 o
  -2   7   7      352.92      347.27      9.37 o
  -1   7   7        0.22        1.11      2.61 o
   0   7   7       47.18       55.43      5.10 o
   1   7   7      141.08      139.82      8.10 o
   2   7   7        6.57        9.77      6.02 o
   3   7   7       49.08       54.57     10.10 o
  -7   8   7        9.89        7.53      3.57 o
  -6   8   7      118.58      126.45      7.22 o
  -5   8   7       68.97       69.83      5.75 o
  -4   8   7       13.03       15.74      3.35 o
  -3   8   7        0.04        0.00      2.46 o
  -2   8   7      135.29      132.07      8.61 o
  -1   8   7      194.16      228.54      7.55 o
   0   8   7      174.00      168.56      8.47 o
   1   8   7       36.33       44.83      5.00 o
   2   8   7      213.68      195.13     10.42 o
   3   8   7       30.06       45.28      6.80 o
  -7   9   7        1.52        3.60      3.28 o
  -6   9   7      104.04      114.10      6.99 o
  -5   9   7       30.29       32.36      4.10 o
  -4   9   7      271.13      250.28      8.28 o
  -3   9   7      169.02      183.10      7.02 o
  -2   9   7      119.46      115.87      6.32 o
  -1   9   7       32.52       38.22      4.09 o
   0   9   7        0.07        0.00      3.06 o
   1   9   7        0.40        2.36      2.99 o
   2   9   7        0.35        4.69      3.22 o
   3   9   7        9.73       10.70      4.61 o
  -7  10   7        0.50        1.44      3.29 o
  -6  10   7        5.07        2.34      3.05 o
  -5  10   7       14.84       12.39      3.30 o
  -4  10   7        0.27        1.51      3.09 o
  -3  10   7        0.62        5.72      3.13 o
  -2  10   7       14.77       14.90      3.26 o
  -1  10   7       40.88       40.22      4.18 o
   0  10   7        1.84        1.65      2.99 o
   1  10   7       45.25       45.36      5.14 o
   2  10   7       75.09       77.94      6.49 o
   3  10   7        4.76       10.51      6.21 o
  -7  11   7        1.04        0.00      3.18 o
  -6  11   7        1.28        1.12      2.88 o
  -5  11   7       60.14       63.41      5.41 o
  -4  11   7        2.13        2.02      3.32 o
  -3  11   7       28.16       17.99      3.47 o
  -2  11   7        1.77        6.27      2.77 o
  -1  11   7        5.72        3.63      2.78 o
   0  11   7      102.35      110.54      9.47 o
   1  11   7       15.27       14.57      3.58 o
   2  11   7       56.38       53.87      5.61 o
   3  11   7        1.26       11.93      6.82 o
  -7  12   7       18.09        8.26      3.68 o
  -6  12   7        0.22        0.00      2.97 o
  -5  12   7        0.04        2.38      2.94 o
  -4  12   7       96.20       95.32      6.14 o
  -3  12   7        2.83        0.00      2.46 o
  -2  12   7       28.23       28.63      3.82 o
  -1  12   7        5.63       12.82      3.62 o
   0  12   7       53.44       54.17      5.67 o
   1  12   7        1.43        4.56      3.21 o
   2  12   7       31.78       28.75      5.67 o
   3  12   7       51.28       65.49     11.44 o
  -7  13   7        0.46        0.00      3.11 o
  -6  13   7        0.70        0.00      5.24 o
  -5  13   7        3.50        3.66      3.04 o
  -4  13   7        3.14        3.04      2.92 o
  -3  13   7        4.13        4.25      2.96 o
  -2  13   7       34.30       34.45      5.97 o
  -1  13   7        5.52        2.81      2.53 o
   0  13   7       32.81       41.22      6.87 o
   1  13   7       17.99       20.11      5.33 o
   2  13   7       14.82       17.38      5.25 o
   3  13   7        0.45        0.00      4.87 o
  -6  14   7       24.01       31.61      4.54 o
  -5  14   7       60.76       57.62      5.29 o
  -4  14   7      115.02      119.76      6.75 o
  -3  14   7       32.14       28.63      4.64 o
  -2  14   7       12.56       15.71      3.41 o
  -1  14   7        0.31        0.00      3.58 o
   0  14   7       11.15        0.83      3.73 o
   1  14   7        4.48       11.96      4.71 o
   2  14   7       32.94       31.08      8.89 o
   3  14   7        2.92        3.41      6.09 o
  -6  15   7       26.41       22.49      4.66 o
  -5  15   7       57.93       44.86      5.76 o
  -4  15   7        0.03        0.00      2.65 o
  -3  15   7       37.22       33.22      4.67 o
  -2  15   7        0.68        0.00      2.99 o
  -1  15   7       16.05       16.71      6.33 o
   0  15   7       16.67       16.10      7.91 o
   1  15   7       31.12       37.17      7.43 o
   2  15   7        0.11        6.26      4.47 o
  -6  16   7        4.36        3.41      3.41 o
  -5  16   7        0.37        1.64      3.07 o
  -4  16   7       15.38        9.79      3.35 o
  -3  16   7        0.78        0.29      3.13 o
  -2  16   7        1.86        0.00      2.96 o
  -1  16   7       15.37       35.88      6.02 o
   0  16   7       19.90       16.45      7.67 o
   1  16   7        2.74        3.57      5.60 o
   2  16   7        2.61       10.77      7.06 o
  -6  17   7        2.36        1.99      3.38 o
  -5  17   7       13.73       13.63      4.24 o
  -4  17   7        0.84        4.54      4.28 o
  -3  17   7       39.56       42.44      5.23 o
  -2  17   7        3.73        0.00      2.99 o
  -1  17   7       13.57       26.27      6.00 o
   0  17   7        0.02        1.06      4.15 o
   1  17   7       21.40       26.05      5.59 o
   2  17   7       16.29       23.49     11.44 o
  -6  18   7        2.41        1.60      3.82 o
  -5  18   7        0.00        0.72      3.73 o
  -4  18   7        4.99        4.05      3.50 o
  -3  18   7        1.87        0.00      2.99 o
  -2  18   7        4.68        1.52      3.57 o
  -1  18   7        0.08        5.52      7.18 o
   0  18   7        0.58        3.44      4.87 o
   1  18   7       11.01       15.94      5.40 o
   2  18   7        0.58        2.90      4.73 o
  -6  19   7        0.14        0.00      3.67 o
  -5  19   7        2.92        5.63      4.08 o
  -4  19   7       37.29       32.37      5.15 o
  -3  19   7       46.58       43.15      7.39 o
  -2  19   7        0.60        1.54      3.19 o
  -1  19   7        1.88        4.64      4.41 o
   0  19   7        3.83       11.70      6.57 o
   1  19   7       14.80       13.11      5.48 o
   2  19   7       12.94       13.58      5.30 o
  -5  20   7        2.88        2.69      3.67 o
  -4  20   7        0.04        0.00      3.22 o
  -3  20   7       30.34       31.77      5.14 o
  -2  20   7        3.94        7.53      3.59 o
  -1  20   7       18.40       18.53      5.72 o
   0  20   7        3.99        9.86      4.78 o
   1  20   7        3.78       10.55      5.23 o
  -5  21   7        1.09        0.00      4.86 o
  -4  21   7        4.64        5.31      4.55 o
  -3  21   7        5.74        0.00      3.25 o
  -2  21   7        5.45        0.00      4.44 o
  -1  21   7        1.89        0.00      4.14 o
   0  21   7        0.63        9.51      5.84 o
   1  21   7       29.76       29.82      6.20 o
  -5  22   7        0.03        0.00      3.77 o
  -4  22   7        0.03        0.00      3.33 o
  -3  22   7        3.10        0.00      4.09 o
  -2  22   7       10.52       11.23      5.00 o
  -1  22   7       18.55       15.34      9.50 o
   0  22   7        5.18        6.13      4.50 o
   1  22   7        0.12        4.76      5.36 o
  -4  23   7       12.47       11.05      4.25 o
  -3  23   7       10.67        9.34      4.04 o
  -2  23   7        4.33       11.06      5.36 o
  -1  23   7        1.43        6.19      4.89 o
   0  23   7        2.39        0.00      4.81 o
   1  23   7        1.28        0.00      5.84 o
  -4  24   7        0.48        0.00      4.04 o
  -3  24   7        4.09        5.49      3.88 o
  -2  24   7        3.44        0.94      6.21 o
  -1  24   7        0.54        2.08      4.90 o
   0  24   7        3.86        7.11      5.09 o
  -3  25   7        2.90        3.39      4.62 o
  -2  25   7        4.98        7.30      6.57 o
  -1  25   7       20.44       31.75      8.28 o
   0  25   7        3.13        4.91      8.16 o
  -3  26   7        0.34        0.00      6.09 o
  -2  26   7        6.42        0.00      5.84 o
  -1  26   7        3.48        3.41      6.09 o
  -6   0   8        1.31        0.00      3.98 o
  -4   0   8      132.56      119.88      9.81 o
  -2   0   8      239.34      215.21     11.00 o
   0   0   8       26.44       30.88      5.59 o
   2   0   8        9.38       19.23      7.30 o
  -6   1   8        0.00        0.00      2.79 o
  -5   1   8        5.55        6.41      3.08 o
  -4   1   8        2.74        2.66      2.71 o
  -3   1   8        1.53        0.96      3.13 o
  -2   1   8       30.58       30.95      3.95 o
  -1   1   8       10.59       20.03      3.69 o
   0   1   8        0.55        3.84      2.74 o
   1   1   8        0.00        5.00      4.12 o
   2   1   8        1.87        1.47      4.04 o
  -6   2   8       56.08       54.94      5.30 o
  -5   2   8        2.13        0.00      3.23 o
  -4   2   8       12.93        8.58      3.19 o
  -3   2   8      185.26      192.48      7.53 o
  -2   2   8       19.45       15.99      3.70 o
  -1   2   8       98.13       88.96      5.90 o
   0   2   8        4.33        6.73      3.06 o
   1   2   8       15.96        9.21      4.89 o
   2   2   8        2.47        9.63      4.81 o
  -6   3   8        0.40        6.10      3.30 o
  -5   3   8       12.30       14.89      3.67 o
  -4   3   8       47.04       35.27      4.92 o
  -3   3   8        0.33        2.77      2.79 o
  -2   3   8       23.45       17.72      3.62 o
  -1   3   8        3.45        0.51      3.12 o
   0   3   8       75.21       73.37      5.53 o
   1   3   8        1.41        3.64      4.29 o
   2   3   8       11.74       19.80      5.50 o
  -6   4   8       39.22       36.77      5.16 o
  -5   4   8        7.76        4.84      3.12 o
  -4   4   8       16.52       14.89      3.59 o
  -3   4   8       12.53        9.80      3.18 o
  -2   4   8      183.19      180.13      7.71 o
  -1   4   8       33.68       38.64      4.81 o
   0   4   8       12.75        9.37      3.83 o
   1   4   8        0.24        0.00      2.97 o
   2   4   8       22.85       33.39      6.28 o
  -6   5   8       11.35        9.59      3.57 o
  -5   5   8       22.08       17.64      3.87 o
  -4   5   8       38.00       28.58      4.21 o
  -3   5   8       49.55       58.13      5.17 o
  -2   5   8       58.03       55.79      5.90 o
  -1   5   8       18.10       10.17      5.38 o
   0   5   8       57.20       60.36      6.05 o
   1   5   8        1.50        7.83      3.39 o
   2   5   8        3.92        3.55      5.11 o
  -6   6   8       20.80       17.61      3.76 o
  -5   6   8        5.08        3.71      3.44 o
  -4   6   8        1.42        0.00      2.78 o
  -3   6   8       54.87       52.15      5.01 o
  -2   6   8        0.69        0.00      3.06 o
  -1   6   8       20.21       19.27      3.58 o
   0   6   8       26.15       27.60      4.77 o
   1   6   8        1.85        7.96      3.81 o
   2   6   8       16.79       20.79      5.50 o
  -6   7   8        5.18        2.95      3.91 o
  -5   7   8        8.24        3.51      3.10 o
  -4   7   8       17.49       18.26      3.64 o
  -3   7   8        0.42        1.29      2.92 o
  -2   7   8      145.97      138.22      7.31 o
  -1   7   8       14.73        7.47      3.41 o
   0   7   8        0.25        1.75      3.39 o
   1   7   8        2.42        0.37      3.22 o
   2   7   8        0.37        3.77      4.30 o
  -6   8   8        0.01        0.65      3.04 o
  -5   8   8       39.41       40.40      4.70 o
  -4   8   8       12.90       14.59      3.67 o
  -3   8   8        6.00        0.19      3.51 o
  -2   8   8      112.70      112.84      6.72 o
  -1   8   8        2.71        1.59      2.85 o
   0   8   8       24.80       24.06      4.62 o
   1   8   8       14.50       15.13      4.24 o
   2   8   8        5.17        6.77      4.47 o
  -6   9   8        0.36        0.00      3.09 o
  -5   9   8        9.74        3.22      3.15 o
  -4   9   8       20.83       16.76      3.76 o
  -3   9   8       37.00       33.67      4.91 o
  -2   9   8       50.45       51.66      4.96 o
  -1   9   8        4.21        3.73      3.10 o
   0   9   8       15.50       11.29      3.87 o
   1   9   8       24.60       19.65      5.44 o
   2   9   8        8.93       19.72      5.75 o
  -6  10   8        0.96        0.00      3.02 o
  -5  10   8       15.64       12.45      3.69 o
  -4  10   8       13.93       13.35      3.60 o
  -3  10   8        7.40       17.76      3.69 o
  -2  10   8       12.47        8.16      3.20 o
  -1  10   8      115.49       93.04      7.35 o
   0  10   8       31.87       28.17      4.86 o
   1  10   8        0.28        7.07      3.79 o
   2  10   8        5.43       14.61      7.79 o
  -6  11   8       44.95       42.59      5.05 o
  -5  11   8        1.56        0.38      3.69 o
  -4  11   8       19.01       22.47      4.05 o
  -3  11   8       65.95       68.49      5.59 o
  -2  11   8       37.96       44.06      5.90 o
  -1  11   8       41.26       38.68      5.80 o
   0  11   8        0.25        0.00      3.45 o
   1  11   8        8.39       10.60      4.87 o
  -6  12   8        0.00        0.00      3.19 o
  -5  12   8       14.64       11.18      3.64 o
  -4  12   8       14.93       14.60      3.73 o
  -3  12   8       12.59       18.89      3.57 o
  -2  12   8        3.22        4.56      3.05 o
  -1  12   8       22.01       22.90      4.93 o
   0  12   8       10.99       14.62      4.98 o
   1  12   8       23.42       24.35      6.03 o
  -6  13   8        6.57        5.52      3.66 o
  -5  13   8        2.05        3.23      3.27 o
  -4  13   8       12.22       10.39      4.53 o
  -3  13   8        0.37        1.89      3.04 o
  -2  13   8        0.06        0.00      2.83 o
  -1  13   8       24.05       27.01      6.24 o
   0  13   8      128.42      133.35     10.76 o
   1  13   8       25.14       33.29      6.34 o
  -5  14   8       23.03       24.81      4.36 o
  -4  14   8        0.10        1.68      3.03 o
  -3  14   8        5.61        4.75      3.26 o
  -2  14   8        0.60        4.77      3.64 o
  -1  14   8        0.10        7.24      4.62 o
   0  14   8       21.68       20.15      5.48 o
   1  14   8        7.28       14.71      5.30 o
  -5  15   8        0.17        0.00      4.72 o
  -4  15   8       81.57       70.08      6.83 o
  -3  15   8       22.01       23.48      4.69 o
  -2  15   8        0.20        0.00      3.13 o
  -1  15   8        3.15        0.00      4.81 o
   0  15   8       26.36       28.30     12.29 o
   1  15   8       31.96       29.05      6.44 o
  -5  16   8       14.20       13.34      4.65 o
  -4  16   8       17.34       17.74      4.77 o
  -3  16   8        7.82        0.00      3.62 o
  -2  16   8        6.27       15.31      5.44 o
  -1  16   8        6.40        6.14      4.90 o
   0  16   8        3.39        6.73      5.36 o
   1  16   8       48.24       44.46      9.62 o
  -5  17   8        1.65        5.18      3.90 o
  -4  17   8        7.84       12.37      4.33 o
  -3  17   8        0.57        0.00      3.43 o
  -2  17   8        8.91        9.65     12.42 o
  -1  17   8        0.45        0.00      4.50 o
   0  17   8        0.89        6.40      4.85 o
  -4  18   8        0.28        0.72      3.61 o
  -3  18   8       14.77       13.60      4.42 o
  -2  18   8        7.38        2.02     10.83 o
  -1  18   8        4.43       11.29      5.73 o
   0  18   8        8.48       17.87      5.65 o
  -4  19   8        7.87        0.95      3.74 o
  -3  19   8        0.00        1.89      3.55 o
  -2  19   8        0.49        0.39      8.40 o
  -1  19   8        7.84        3.60      5.02 o
   0  19   8       14.23       18.26      6.20 o
  -4  20   8        0.05        0.20      3.86 o
  -3  20   8        0.00        0.00      3.59 o
  -2  20   8        9.02        0.47      4.82 o
  -1  20   8       10.22        8.84      5.23 o
  -3  21   8        5.25        6.41      3.88 o
  -2  21   8        6.89        5.53      5.13 o
  -1  21   8       14.87       18.95      6.20 o
  -5   0   9        5.86        6.25      4.98 o
  -3   0   9       30.08       26.74      6.02 o
  -1   0   9        0.27        0.00      4.87 o
  -5   1   9        0.73        0.00      3.57 o
  -4   1   9        8.32        6.39      3.41 o
  -3   1   9        2.40        6.26      3.31 o
  -2   1   9        1.01        6.51      3.67 o
  -1   1   9       12.70       14.39      5.48 o
   0   1   9        0.96        7.32      5.20 o
  -5   2   9        1.61        0.00      3.48 o
  -4   2   9        0.39        0.00      2.90 o
  -3   2   9        0.43        0.00      2.90 o
  -2   2   9       54.99       53.72      8.01 o
  -1   2   9        1.21        4.28      3.11 o
   0   2   9        0.27        0.00      9.13 o
  -5   3   9        3.72        4.55      3.52 o
  -4   3   9       10.55       12.36      3.79 o
  -3   3   9        2.30        2.25      3.20 o
  -2   3   9        7.20        7.61      3.57 o
  -1   3   9        5.53       10.59      3.57 o
   0   3   9        7.21        8.73      4.32 o
  -5   4   9        7.35        2.79      3.27 o
  -4   4   9       23.83       19.56      3.98 o
  -3   4   9       25.51       29.12      4.74 o
  -2   4   9       22.92       29.82      6.78 o
  -1   4   9       11.67       16.79      3.80 o
   0   4   9       17.02       15.51      4.58 o
  -5   5   9        0.16        0.00      3.12 o
  -4   5   9        6.05        1.45      3.28 o
  -3   5   9       35.57       37.23      4.92 o
  -2   5   9       12.46        9.47      3.69 o
  -1   5   9        1.20        0.00      3.65 o
   0   5   9        0.69        0.43      3.71 o
  -5   6   9        5.71        4.05      3.51 o
  -4   6   9        0.57        0.88      3.11 o
  -3   6   9        9.64        9.63      3.74 o
  -2   6   9       23.17       26.74      4.40 o
  -1   6   9       19.41       10.57      4.40 o
   0   6   9        4.84        0.34      5.14 o
  -5   7   9        6.49        3.39      3.48 o
  -4   7   9       14.66        8.46      4.57 o
  -3   7   9       31.92       31.53      4.71 o
  -2   7   9        7.78        4.56      3.41 o
  -1   7   9       67.89       55.57      6.57 o
   0   7   9        0.01        0.00      3.69 o
  -5   8   9        2.00        0.00      3.37 o
  -4   8   9        0.27        0.00      3.39 o
  -3   8   9       21.29       15.29      3.99 o
  -2   8   9        8.22        7.37      3.57 o
  -1   8   9       29.30       35.30      5.75 o
   0   8   9        3.13        7.17      4.19 o
  -5   9   9        4.12        0.00      3.19 o
  -4   9   9       46.03       44.86      6.18 o
  -3   9   9       29.40       18.33      4.14 o
  -2   9   9        0.03        0.00      3.04 o
  -1   9   9       13.39       18.02      4.96 o
   0   9   9        0.39        5.85      4.40 o
  -4  10   9       54.28       48.88      5.48 o
  -3  10   9        8.58        4.66      3.51 o
  -2  10   9        6.06        4.02      3.41 o
  -1  10   9        6.75        6.57      4.33 o
  -4  11   9       34.43       36.95      4.92 o
  -3  11   9       33.13       36.71      4.90 o
  -2  11   9       18.50       19.07      4.19 o
  -1  11   9       14.21        9.69      4.48 o
  -4  12   9        2.39        4.50      3.46 o
  -3  12   9        1.28        0.38      3.90 o
  -2  12   9        0.14        0.00      3.97 o
  -1  12   9        3.68        0.00      7.30 o
  -3  13   9       14.51       10.63      4.38 o
  -2  13   9       10.22        5.31      5.18 o
  -1  13   9       15.35       12.57      6.10 o
  -3  14   9       13.10       11.63      4.49 o
  -2  14   9        2.31        1.89      5.96 o
 
